# Supplementary material for: Ultra-inert lanthanide chelates as mass tags for multiplexed bioanalysis
Source: Nat Commun. 2024 Nov 13;15:9836. doi: 10.1038/s41467-024-53867-1 (PMC11561307; doi:10.1038/s41467-024-53867-1)
Supplement: Supplementary file 4 — Supplementary Data 2 [file 41467_2024_53867_MOESM4_ESM.xlsx]

## Sheet: MainTextFigures
	Primary data used to construct figures in the main text
	Figure 1. The ClickZip principle and metal ion preferences.
	abundance - 1 hour, %										abundance - 1 week, %
	Figure 1B.	Ph{Ln}	Ph{Ca}	[Ln(PhL1)]	PhL1	1,5-cz-PhL1	1,4-cz-PhL1	PhL1-MOPS	all other species		Figure 1C.	Ph{Ln}	Ph{Ca}	[Ln(PhL1)]	PhL1	1,5-cz-PhL1	1,4-cz-PhL1	PhL1-MOPS	all other species
	CONTROL	0	0	0	0.956	0	0	0	0.044		CONTROL	0	0	0	0.956	0	0	0	0.044
	L	0	0.011	0	0.91	0.005	0.005	0.014	0.055		L	0	0.069	0	0	0.3	0.086	0.458	0.087
	LaIII	0.006	0	0.488	0.451	0	0	0	0.055		LaIII	0.485	0.013	0.133	0.113	0.076	0.004	0.02	0.156
	CeIII	0.007	0	0.727	0.195	0	0	0	0.071		CeIII	0.497	0.042	0.052	0.036	0.141	0.022	0.112	0.098
	PrIII	0.009	0	0.828	0.09	0	0	0	0.073		PrIII	0.689	0.008	0.051	0.014	0.007	0.009	0.066	0.156
	NdIII	0.013	0	0.845	0.071	0	0	0	0.071		NdIII	0.785	0.003	0.057	0.005	0.003	0.003	0.01	0.134
	SmIII	0.025	0	0.837	0.067	0	0	0	0.071		SmIII	0.862	0	0.005	0	0.004	0.001	0.007	0.121
	EuIII	0.035	0	0.82	0.076	0	0	0	0.069		EuIII	0.89	0	0	0	0.001	0	0.007	0.102
	GdIII	0.046	0	0.777	0.108	0	0	0	0.069		GdIII	0.921	0	0	0	0.001	0	0.003	0.075
	TbIII	0.085	0	0.764	0.083	0	0	0	0.068		TbIII	0.907	0	0	0	0.001	0	0.004	0.088
	DyIII	0.128	0	0.739	0.06	0	0	0	0.073		DyIII	0.918	0	0	0	0.001	0	0.003	0.078
	HoIII	0.211	0	0.685	0.053	0	0	0	0.051		HoIII	0.948	0	0	0	0.001	0	0.001	0.05
	ErIII	0.32	0	0.584	0.035	0	0	0	0.061		ErIII	0.954	0	0	0	0.001	0	0.0005	0.0445
	TmIII	0.481	0	0.437	0.036	0	0	0	0.046		TmIII	0.959	0	0	0	0.001	0	0.0005	0.0395
	YbIII	0.605	0	0.322	0.024	0	0	0	0.049		YbIII	0.959	0	0	0	0.001	0	0	0.04
	LuIII	0.64	0	0.303	0.007	0	0	0	0.05		LuIII	0.957	0	0	0	0.001	0	0	0.042
	YIII	0.199	0	0.444	0.281	0.001	0	0.008	0.067		YIII	0.928	0	0	0	0.001	0.001	0.01	0.06
	ScIII	0.066	0.011	0	0.833	0.003	0.004	0.031	0.052		ScIII	0.352	0.029	0	0.001	0.201	0.055	0.309	0.053
	Figure 2. Kinetic Inertness.
	half-life, h						abundance - 1 hour, % (0.1 M HCl, 25 °C)						abundance - 1 hour, % (1.0 M HCl, 80 °C)
	Figure 2A.	0.1 M HCl, 25 °C	0.1 M HCl, 80 °C	1.0 M HCl, 80 °C	6.0 M HCl, 80 °C		Figure 2B.	Ph{Ln}	1,4-cz-[Ln(PhL1)]	[Ln(NO2BnDOTA)]	dechelation		Figure 2B.	Ph{Ln}	1,4-cz-[Ln(PhL1)]	[Ln(NO2BnDOTA)]	dechelation
	Ph{La}	2.48319	too unstable	too unstable	too unstable		Ph{Gd}	1	n/d	n/d	0		Ph{Gd}	0.581	n/d	n/d	0.419
	Ph{Ce}	16.5412	too unstable	too unstable	too unstable		Ph{Lu}	1	n/d	n/d	0		Ph{Lu}	1	n/d	n/d	0
	Ph{Pr}	51.678	0.46746	too unstable	too unstable		1,4-cz-[Gd(PhL1)]	n/d	0.5834	n/d	0.4166		1,4-cz-[Gd(PhL1)]	n/d	0	n/d	1
	Ph{Nd}	178.837	2.5493	too unstable	too unstable		1,4-cz-[Lu(PhL1)]	n/d	0.6823	n/d	0.3177		1,4-cz-[Lu(PhL1)]	n/d	0	n/d	1
	Ph{Pm}	n/d	n/d	n/d	n/d		[Gd(NO2BnDOTA)]	n/d	n/d	0.9901	0.0099		[Gd(NO2BnDOTA)]	n/d	n/d	0	1
	Ph{Sm}	13375	110.95	1.46478	too unstable		[Lu(NO2BnDOTA)]	n/d	n/d	0.9764	0.0236		[Lu(NO2BnDOTA)]	n/d	n/d	0	1
	Ph{Eu}	too stable	379.77	7.29982	too unstable
	Ph{Gd}	too stable	2468.5	30.4224	0.17012		abundance - 1 hour, % (0.1 M HCl, 80 °C)						abundance - 1 hour, % (6.0 M HCl, 80 °C)
	Ph{Tb}	too stable	31737	371.88	2.1		Figure 2B.	Ph{Ln}	1,4-cz-[Ln(PhL1)]	[Ln(NO2BnDOTA)]	dechelation		Figure 2B.	Ph{Ln}	1,4-cz-[Ln(PhL1)]	[Ln(NO2BnDOTA)]	dechelation
	Ph{Dy}	too stable	94968	3496	11.9651		Ph{Gd}	0.9911	n/d	n/d	0.0089		Ph{Gd}	0	n/d	n/d	1
	Ph{Ho}	too stable	too stable	13232.2	68.1813		Ph{Lu}	1	n/d	n/d	0		Ph{Lu}	0.99912	n/d	n/d	0.00088
	Ph{Er}	too stable	too stable	59173	342.6		1,4-cz-[Gd(PhL1)]	n/d	0	n/d	1		1,4-cz-[Gd(PhL1)]	n/d	0	n/d	1
	Ph{Tm}	too stable	too stable	too stable	1364.8		1,4-cz-[Lu(PhL1)]	n/d	0	n/d	1		1,4-cz-[Lu(PhL1)]	n/d	0	n/d	1
	Ph{Yb}	too stable	too stable	too stable	4694.5		[Gd(NO2BnDOTA)]	n/d	n/d	0.02	0.98		[Gd(NO2BnDOTA)]	n/d	n/d	0	1
	Ph{Lu}	too stable	too stable	too stable	25266		[Lu(NO2BnDOTA)]	n/d	n/d	0.015	0.985		[Lu(NO2BnDOTA)]	n/d	n/d	0	1
	Figure 6. ClickZip and peptide bond stability comparison.
	abundance, % (Ln = Lu, n = 0)											abundance, % (Ln = Lu, n = 1)
	Figure 6B.	{Lu}AYFHVG-NH2	{Lu}AYFHVG-OH	{Lu}AYFHV-OH	{Lu}AYFH-OH	{Lu}AYF-OH	{Lu}AY-OH	{Lu}A-OH	HO2CPh{Lu}	HO2CPh{Ø}		Figure 6B.	{Lu}AYFHVG-NH2	{Lu}AYFHVG-OH	{Lu}AYFHV-OH	{Lu}AYFH-OH	{Lu}AYF-OH	{Lu}AY-OH	{Lu}A-OH	HO2CBn{Lu}	HO2CBn{Ø}
	1 h	0.0015	0.6452	0.0149	0.0382	0.0658	0.0552	0.1324	0.0468	0		1 h	0.0034	0.4754	0.0125	0.0324	0.047	0.0323	0.0879	0.3091	0
	1 d	0	0	0	0	0	0.0061	0.3013	0.6926	0		1 d	0	0	0	0	0	0	0.0048	0.9952	0
	2 d	0	0	0	0	0	0	0.0787	0.9213	0		2 d	0	0	0	0	0	0	0	1	0
	3 d	0	0	0	0	0	0	0.0322	0.9678	0		3 d	0	0	0	0	0	0	0	0.9999	0.0001
	4 d	0	0	0	0	0	0	0.0097	0.9903	0		4 d	0	0	0	0	0	0	0	0.9998	0.0002
	5 d	0	0	0	0	0	0	0.0031	0.9969	0		5 d	0	0	0	0	0	0	0	0.9998	0.0002
	6 d	0	0	0	0	0	0	0.0008	0.9992	0		6 d	0	0	0	0	0	0	0	0.9997	0.0003
	7 d	0	0	0	0	0	0	0	1	0		7 d	0	0	0	0	0	0	0	0.9996	0.0004
	abundance, % (Ln = Y, n = 0)											abundance, % (Ln = Tm, n = 1)
	Figure 6B.	{Y}AYFHVG-NH2	{Y}AYFHVG-OH	{Y}AYFHV-OH	{Y}AYFH-OH	{Y}AYF-OH	{Y}AY-OH	{Y}A-OH	HO2CPh{Y}	HO2CPh{Ø}		Figure 6B.	{Tm}AYFHVG-NH2	{Tm}AYFHVG-OH	{Tm}AYFHV-OH	{Tm}AYFH-OH	{Tm}AYF-OH	{Tm}AY-OH	{Tm}A-OH	HO2CBn{Tm}	HO2CBn{Ø}
	1 h	0.0094	0.6306	0.0143	0.0388	0.0653	0.0577	0.1352	0.0487	0		1 h	0.0014	0.4979	0.0119	0.0331	0.0453	0.03	0.0822	0.2982	0
	1 d	0	0	0	0	0.0006	0.0036	0.2843	0.6994	0.0121		1 d	0	0	0	0	0	0	0.0051	0.9945	0.0004
	2 d	0	0	0	0	0	0	0.0956	0.8803	0.0241		2 d	0	0	0	0	0	0	0	0.9992	0.0008
	3 d	0	0	0	0	0	0	0.036	0.9287	0.0353		3 d	0	0	0	0	0	0	0	0.999	0.001
	4 d	0	0	0	0	0	0	0.0115	0.9422	0.0463		4 d	0	0	0	0	0	0	0	0.9988	0.0012
	5 d	0	0	0	0	0	0	0.0042	0.937	0.0588		5 d	0	0	0	0	0	0	0	0.9985	0.0015
	6 d	0	0	0	0	0	0	0.001	0.9268	0.0722		6 d	0	0	0	0	0	0	0	0.9981	0.0019
	7 d	0	0	0	0	0	0	0	0.9192	0.0808		7 d	0	0	0	0	0	0	0	0.9975	0.0025
	Figure 7. ClickZip-tagged peptide use and quantification in cell cultures.
	Each cell uptake experiment (I.-IV.) was performed in triplicate, so the data represents biological (not technical) replicates.
	individual datapoints (LC-MS)			average with standard deviation (LC-MS)						individual datapoints (ICP-OES)			average with standard deviation (ICP-OES)
	Figure 7D.	Lu cell uptake, %	Tm cell uptake, %	Figure 7D.	Lu cell uptake, %	std. dev.	Tm cell uptake, %	std. dev.		Figure 7E.	Lu cell uptake, %	Tm cell uptake, %	Figure 7E.	Lu cell uptake, %	std. dev.	Tm cell uptake, %	std. dev.
	I.	0.00520351	0.00463313	I.	0.00536659	0.00019133	0.00440791	0.000330401		I.	0.00562584	0.00483281	I.	0.0056936	0.000264244	0.00470021	0.000288053
		0.00531905	0.00456198								0.00598513	0.00489807
		0.00557721	0.00402861								0.00546984	0.00436973
	II.	0.00143962	0.00144035	II.	0.0013618	6.99928e-05	0.00132641	9.91796e-05		II.	0.00152362	0.00142029	II.	0.00154277	0.000110873	0.00141141	0.000112171
		0.00134177	0.00125944								0.00144272	0.00129506
		0.001304	0.00127945								0.00166197	0.00151887
	III.	0.00711636	0.000625122	III.	0.00707775	3.69074e-05	0.00060158	3.89527e-05		III.	0.00722532	0.000619508	III.	0.00726834	0.000224676	0.000614638	2.58477e-05
		0.00707409	0.000623								0.00751142	0.000637704
		0.00704281	0.000556618								0.00706829	0.000586701
	IV.	0.000697727	0.00683956	IV.	0.000722393	2.1416e-05	0.0064509	0.000432943		IV.	0.000694103	0.00675272	IV.	0.000829447	0.000155958	0.00639652	0.000372285
		0.000733197	0.00652888								0.000794238	0.00642684
		0.000736255	0.00598427								0.001	0.00601
	Figure 8. Ex vivo analysis of tagged peptides in animal tissue.
	Each experiment (mouse 1.-4.) was measured three times using LC-MS/MS (technical replicates) and once using ICP-MS and LC-ICP-MS. In addition, two liver samples from the same mice were analyzed independently (mouse 1. and mouse 3.) and one biological replicate was obtained with one pair of mice (mouse 3. and mouse 4.)
	liver - individual datapoints (LC-MS/MS)			liver - average with standard deviation (LC-MS)						individual datapoints (ICP-MS)
	Figure 8C.	Tm conc., µg × L−1	Lu conc., µg × L−1	Figure 8C.	Tm conc., µg × L−1	std. dev.	Lu conc., µg × L−1	std. dev.		Figure 8D.	Tm conc., µg × L−1	Lu conc., µg × L−1
	mouse 1.	35.9641	0.00520351	mouse 1.	34.4089	1.34685	0.00536659	0.00019133		mouse 1.	43.0935	0
		33.6313	0.00531905							mouse 1.	54.4797	3.79966
		33.6313	0.00557721							mouse 2.	0	10.5632
	mouse 1.	31.1064	0.00143962	mouse 1.	31.327	0.849073	0.0013618	6.99928e-05		mouse 3.	38.5545	17.5149
		32.2646	0.00134177							mouse 3.	40.8956	36.1163
		30.61	0.001304							mouse 4.	42.2106	16.4214
	mouse 2.	0.000625122	17.5826	mouse 2.	0.00060158	3.89527e-05	17.817	1.24742
		0.000623	19.165							individual datapoints (LC-ICP-MS)
		0.000556618	16.7035							Figure 8E.	Tm conc., µg × L−1	Lu conc., µg × L−1
	mouse 3.	23.4166	6.92859	mouse 3.	22.7352	0.597412	6.7233	0.181907		mouse 1.	32.9017	0
		22.3015	6.58216							mouse 1.	30.4801	0
		22.4874	6.65915							mouse 2.	0	17.4905
	mouse 3.	27.1975	6.80095	mouse 3.	25.4286	1.88923	6.11399	0.622494		mouse 3.	21.322	5.57151
		23.4385	5.58731							mouse 3.	25.1816	5.64656
		25.6497	5.95369							mouse 4.	28.7825	7.30233
	mouse 4.	31.4681	6.40849	mouse 4.	31.7693	0.30113	6.74112	0.294748
		31.7693	6.96981
		32.0704	6.84507
	Figure 9. Pharmacokinetics and liver uptake of {Ln}-palm11-PrRP31 in Wistar rats analysed by ICP-MS.
	Each plasma uptake experiment and liver uptake experiment (caudate lobe and left lateral lobe) was performed in triplicate, so the data represents biological (not technical) replicates.
	plasma - individual datapoints (ICP-MS)				plasma - average with standard deviation (ICP-MS)
	Figure 9C.	Tm conc., µg × L−1	Yb conc., µg × L−1	Lu conc., µg × L−1	Figure 9C.	Tm conc., µg × L−1	std. dev.	Yb conc., µg × L−1	std. dev.	Lu conc., µg × L−1	std. dev.
	0 min	-0.0189446	0.180415	0.608745	0 min	-0.0543837	0.0312706	0.153981	0.0365846	0.259818	0.303034
		-0.066111	0.169301	0.108088
		-0.0780955	0.112227	0.0626204
	1 min	4.25597	4.08238	3.70139	1 min	3.57026	0.952208	3.47137	0.840951	3.00323	0.85229
		2.48306	2.51226	2.05346
		3.97175	3.81947	3.25483
	5 min	0.663678	0.849559	0.798846	5 min	0.546045	0.102929	0.724525	0.112325	0.606442	0.166888
		0.472526	0.632142	0.500905
		0.501929	0.691875	0.519576
	15 min	0.485363	0.701222	0.61298	15 min	0.413603	0.0745271	0.642781	0.078792	0.492129	0.109603
		0.336587	0.553173	0.399159
		0.418858	0.673948	0.464248
	30 min	0.31506	0.448582	0.434676	30 min	0.294047	0.0211591	0.482594	0.0297851	0.383326	0.0451851
		0.294336	0.495175	0.365659
		0.272745	0.504024	0.349644
	60 min	0.127183	0.328319	0.260876	60 min	0.125352	0.0263563	0.302725	0.0326022	0.230395	0.0274945
		0.0981284	0.26602	0.207466
		0.150745	0.313838	0.222841
	liver - individual datapoints (ICP-MS)				liver - average with standard deviation (ICP-MS)
	Figure 9D.	Tm conc., ng × g−1	Yb conc., ng × g−1	Lu conc., ng × g−1	Figure 9D.	Tm conc., ng × g−1	std. dev.	Yb conc., ng × g−1	std. dev.	Lu conc., ng × g−1	std. dev.
	caudate lobe	10.7361	11.2478	9.93282	caudate lobe	9.77811	1.41619	9.97663	1.63372	8.98905	1.35998
		8.15138	8.13392	7.43018
		10.4469	10.5482	9.60414
	left lateral lobe	10.154	10.6711	9.44086	left lateral lobe	9.50593	0.970585	9.93481	1.14325	8.85129	0.882803
		8.39004	8.61775	7.83633
		9.97375	10.5156	9.27667

## Sheet: SupplementaryFigures
	Primary data used to construct figures in the supplementary information
	Supplementary Fig 3. Effect of L1 substitution on LnIII ClickZip.
	abundance - 1 hour, %										abundance - 1 week, %
	Supp. Fig. 3A.	{Ln}	{Ca}	[Ln(L1)]	L1	1,5-cz-L1	1,4-cz-L1	L1-MOPS	all other species		Supp. Fig. 3A.	{Ln}	{Ca}	[Ln(L1)]	L1	1,5-cz-L1	1,4-cz-L1	L1-MOPS	all other species
	CONTROL	0	0	0	0.947	0.001	0	0	0.052		CONTROL	0	0	0	0.947	0.001	0	0	0.052
	L	0	0.008	0	0.925	0.002	0	0.017	0.048		L	0	0.091	0	0	0.269	0	0.562	0.078
	LaIII	0.006	0	0.672	0.293	0.002	0	0	0.027		LaIII	0.496	0.033	0.146	0.069	0.102	0	0.01	0.144
	CeIII	0.007	0	0.943	0	0.002	0	0	0.048		CeIII	0.249	0.098	0.025	0.007	0.214	0	0.223	0.184
	PrIII	0.01	0	0.938	0	0.002	0	0	0.05		PrIII	0.641	0.004	0.064	0	0.011	0.003	0.003	0.274
	NdIII	0.017	0	0.932	0	0.001	0	0	0.05		NdIII	0.807	0	0.035	0	0.003	0.001	0	0.154
	SmIII	0.034	0	0.925	0	0.001	0	0	0.04		SmIII	0.915	0	0	0	0	0	0	0.085
	EuIII	0.043	0	0.914	0	0.001	0	0	0.042		EuIII	0.915	0	0	0	0	0	0	0.085
	GdIII	0.051	0	0.898	0	0.001	0	0	0.05		GdIII	0.913	0	0	0	0	0	0	0.087
	TbIII	0.107	0	0.822	0.022	0.001	0	0	0.048		TbIII	0.946	0	0	0	0	0	0	0.054
	DyIII	0.158	0	0.769	0.022	0.001	0	0	0.05		DyIII	0.942	0	0	0	0	0	0	0.058
	HoIII	0.236	0	0.686	0.02	0.001	0	0	0.057		HoIII	0.945	0	0	0	0	0	0	0.055
	ErIII	0.368	0	0.543	0.044	0.001	0	0	0.044		ErIII	0.947	0	0	0	0	0	0	0.053
	TmIII	0.516	0	0.393	0.046	0.001	0	0	0.044		TmIII	0.954	0	0	0	0	0	0	0.046
	YbIII	0.643	0	0.281	0.033	0.001	0	0	0.042		YbIII	0.952	0	0	0	0	0	0	0.048
	LuIII	0.711	0	0.223	0.014	0.001	0	0	0.051		LuIII	0.953	0	0	0	0	0	0	0.047
	YIII	0.219	0	0.494	0.246	0.001	0	0	0.04		YIII	0.954	0	0	0	0	0	0	0.046
	ScIII	0.021	0.004	0	0.899	0.003	0.003	0.029	0.041		ScIII	0.227	0.034	0	0	0.2	0	0.381	0.158
	abundance - 1 hour, %										abundance - 1 week, %
	Supp. Fig. 3B.	Ph{Ln}	Ph{Ca}	[Ln(PhL1)]	PhL1	1,5-cz-PhL1	1,4-cz-PhL1	PhL1-MOPS	all other species		Supp. Fig. 3B.	Ph{Ln}	Ph{Ca}	[Ln(PhL1)]	PhL1	1,5-cz-PhL1	1,4-cz-PhL1	PhL1-MOPS	all other species
	CONTROL	0	0	0	0.956	0	0	0	0.044		CONTROL	0	0	0	0.956	0	0	0	0.044
	L	0	0.011	0	0.91	0.005	0.005	0.014	0.055		L	0	0.069	0	0	0.3	0.086	0.458	0.087
	LaIII	0.006	0	0.488	0.451	0	0	0	0.055		LaIII	0.485	0.013	0.133	0.113	0.076	0.004	0.02	0.156
	CeIII	0.007	0	0.727	0.195	0	0	0	0.071		CeIII	0.497	0.042	0.052	0.036	0.141	0.022	0.112	0.098
	PrIII	0.009	0	0.828	0.09	0	0	0	0.073		PrIII	0.689	0.008	0.051	0.014	0.007	0.009	0.066	0.156
	NdIII	0.013	0	0.845	0.071	0	0	0	0.071		NdIII	0.785	0.003	0.057	0.005	0.003	0.003	0.01	0.134
	SmIII	0.025	0	0.837	0.067	0	0	0	0.071		SmIII	0.862	0	0.005	0	0.004	0.001	0.007	0.121
	EuIII	0.035	0	0.82	0.076	0	0	0	0.069		EuIII	0.89	0	0	0	0.001	0	0.007	0.102
	GdIII	0.046	0	0.777	0.108	0	0	0	0.069		GdIII	0.921	0	0	0	0.001	0	0.003	0.075
	TbIII	0.085	0	0.764	0.083	0	0	0	0.068		TbIII	0.907	0	0	0	0.001	0	0.004	0.088
	DyIII	0.128	0	0.739	0.06	0	0	0	0.073		DyIII	0.918	0	0	0	0.001	0	0.003	0.078
	HoIII	0.211	0	0.685	0.053	0	0	0	0.051		HoIII	0.948	0	0	0	0.001	0	0.001	0.05
	ErIII	0.32	0	0.584	0.035	0	0	0	0.061		ErIII	0.954	0	0	0	0.001	0	0.0005	0.0445
	TmIII	0.481	0	0.437	0.036	0	0	0	0.046		TmIII	0.959	0	0	0	0.001	0	0.0005	0.0395
	YbIII	0.605	0	0.322	0.024	0	0	0	0.049		YbIII	0.959	0	0	0	0.001	0	0	0.04
	LuIII	0.64	0	0.303	0.007	0	0	0	0.05		LuIII	0.957	0	0	0	0.001	0	0	0.042
	YIII	0.199	0	0.444	0.281	0.001	0	0.008	0.067		YIII	0.928	0	0	0	0.001	0.001	0.01	0.06
	ScIII	0.066	0.011	0	0.833	0.003	0.004	0.031	0.052		ScIII	0.352	0.029	0	0.001	0.201	0.055	0.309	0.053
	abundance - 1 hour, %										abundance - 1 week, %
	Supp. Fig. 3C.	HO2CPh{Ln}	HO2CPh{Ca}	[Ln(HO2CPhL1)]	HO2CPhL1	1,5-cz-HO2CPhL1	1,4-cz-HO2CPhL1	HO2CPhL1-MOPS	all other species		Supp. Fig. 3C.	HO2CPh{Ln}	HO2CPh{Ca}	[Ln(HO2CPhL1)]	HO2CPhL1	1,5-cz-HO2CPhL1	1,4-cz-HO2CPhL1	HO2CPhL1-MOPS	all other species
	CONTROL	0	0	0	0.935	0.001	0.001	0	0.063		CONTROL	0	0	0	0.935	0.001	0.001	0	0.063
	L	0	0.012	0	0.895	0.007	0.006	0.01	0.07		L	0	0.114	0	0.006	0.324	0.122	0.342	0.092
	LaIII	0.009	0	0.503	0.413	0.001	0.002	0	0.072		LaIII	0.4	0.002	0.046	0.105	0.187	0.012	0.062	0.186
	CeIII	0.008	0	0.816	0.115	0.001	0.001	0	0.059		CeIII	0.427	0.136	0.066	0.017	0.155	0.011	0.046	0.142
	PrIII	0.009	0	0.881	0.051	0.001	0.001	0	0.057		PrIII	0.662	0.011	0.11	0.004	0.018	0.008	0.02	0.167
	NdIII	0.014	0	0.883	0.041	0.001	0.001	0	0.06		NdIII	0.763	0.01	0.061	0.002	0.012	0.005	0.009	0.138
	SmIII	0.028	0	0.877	0.031	0.001	0.001	0	0.062		SmIII	0.873	0.005	0.01	0	0.003	0.005	0.006	0.098
	EuIII	0.038	0	0.871	0.032	0.001	0.001	0	0.057		EuIII	0.892	0.006	0	0	0.002	0.004	0.004	0.092
	GdIII	0.05	0	0.843	0.043	0.001	0.001	0	0.062		GdIII	0.911	0.002	0	0	0.003	0.002	0.003	0.079
	TbIII	0.094	0	0.8	0.04	0.001	0.001	0	0.064		TbIII	0.928	0.001	0	0	0.001	0.002	0.001	0.067
	DyIII	0.146	0	0.752	0.034	0.001	0.001	0	0.066		DyIII	0.934	0	0	0	0.001	0.002	0.001	0.062
	HoIII	0.22	0	0.683	0.03	0.001	0.001	0	0.065		HoIII	0.938	0	0	0	0.001	0.002	0	0.059
	ErIII	0.341	0	0.56	0.028	0.001	0.001	0	0.069		ErIII	0.937	0	0	0	0.001	0.002	0	0.06
	TmIII	0.475	0	0.436	0.023	0.001	0.001	0	0.064		TmIII	0.935	0	0	0	0.001	0.002	0	0.062
	YbIII	0.547	0	0.364	0.02	0.001	0.001	0	0.067		YbIII	0.927	0	0	0	0.001	0.002	0	0.07
	LuIII	0.66	0	0.248	0.021	0.001	0.001	0	0.069		LuIII	0.935	0	0	0	0.001	0.002	0	0.062
	YIII	0.221	0	0.491	0.214	0.001	0.002	0	0.071		YIII	0.943	0.001	0	0	0.001	0.001	0	0.054
	ScIII	0.072	0.01	0	0.832	0.011	0.009	0.011	0.055		ScIII	0.516	0.053	0	0	0.156	0.077	0.142	0.056
	abundance - 1 hour, %										abundance - 1 week, %
	Supp. Fig. 3D.	Cl{Ln}	Cl{Ca}	[Ln(ClL1)]	ClL1	1,5-cz-ClL1	1,4-cz-ClL1	ClL1-MOPS	all other species		Supp. Fig. 3D.	Cl{Ln}	Cl{Ca}	[Ln(ClL1)]	ClL1	1,5-cz-ClL1	1,4-cz-ClL1	ClL1-MOPS	all other species
	CONTROL	0	0	0	0.973	0.001	0.002	0	0.024		CONTROL	0	0	0	0.973	0.001	0.002	0	0.024
	L	0	0.007	0	0.946	0.003	0.003	0.011	0.03		L	0	0.144	0	0.025	0.18	0.084	0.518	0.049
	LaIII	0.004	0	0.001	0.948	0.001	0.001	0.001	0.044		LaIII	0.253	0.12	0	0.015	0.157	0.002	0.001	0.452
	CeIII	0.007	0.001	0.021	0.93	0.001	0.001	0.001	0.038		CeIII	0.196	0.173	0	0	0.196	0.006	0.103	0.326
	PrIII	0.008	0	0.106	0.851	0.001	0.001	0	0.033		PrIII	0.353	0.131	0	0	0.017	0	0	0.499
	NdIII	0.012	0	0.132	0.806	0.001	0.001	0	0.048		NdIII	0.499	0.007	0	0	0.003	0	0	0.491
	SmIII	0.035	0	0.097	0.832	0.001	0	0	0.035		SmIII	0.734	0	0	0	0	0	0	0.266
	EuIII	0.048	0	0.109	0.801	0	0	0	0.042		EuIII	0.786	0	0	0	0	0	0	0.214
	GdIII	0.064	0	0.056	0.838	0	0	0	0.042		GdIII	0.858	0	0	0	0	0	0	0.142
	TbIII	0.119	0	0.082	0.758	0	0	0	0.041		TbIII	0.914	0	0	0	0	0	0	0.086
	DyIII	0.179	0	0.149	0.636	0	0	0	0.036		DyIII	0.927	0	0	0	0	0	0	0.073
	HoIII	0.262	0	0.182	0.515	0	0	0	0.041		HoIII	0.935	0	0	0	0	0	0	0.065
	ErIII	0.391	0	0.224	0.35	0	0	0	0.035		ErIII	0.951	0	0	0	0	0	0	0.049
	TmIII	0.534	0	0.218	0.211	0	0	0	0.037		TmIII	0.959	0	0	0	0	0	0	0.041
	YbIII	0.644	0	0.178	0.144	0	0	0	0.034		YbIII	0.962	0	0	0	0	0	0	0.038
	LuIII	0.699	0	0.161	0.109	0	0	0	0.031		LuIII	0.961	0	0	0	0	0	0	0.039
	YIII	0.243	0	0	0.712	0	0	0	0.045		YIII	0.948	0	0	0	0	0	0	0.052
	ScIII	0.009	0.006	0	0.933	0.003	0.004	0.015	0.03		ScIII	0.095	0.093	0	0	0.146	0.05	0.531	0.085
	Supplementary Fig 4. Stability of ClickZip ligands demonstrated on PhL1.
	abundance, %
	Supp. Fig. 4.	PhL1	1,5-cz-PhL1	1,4-cz-PhL1	PhL1-MOPS	all other species
	CONTROL	0.969	0	0	0	0.031
	I	0.724	0.006	0.029	0	0.241
	II	0.701	0.007	0.028	0	0.264
	III	0.65	0.007	0.029	0.036	0.278
	IV	0.681	0.007	0.028	0	0.284
	V	0.678	0.008	0.028	0	0.286
	Supplementary Fig 5. Effect of absolute concentration on LuIII ClickZip.
	abundance - 1 hour, %									abundance - 1 day, %									abundance - 1 week, %
	Supp. Fig. 5A.	Ph{Ln}	Ph{Ca}	[Ln(PhL1)]	PhL1	1,5-cz-PhL1	1,4-cz-PhL1	all other species		Supp. Fig. 5B.	Ph{Ln}	Ph{Ca}	[Ln(PhL1)]	PhL1	1,5-cz-PhL1	1,4-cz-PhL1	all other species		Supp. Fig. 5C.	Ph{Ln}	Ph{Ca}	[Ln(PhL1)]	PhL1	1,5-cz-PhL1	1,4-cz-PhL1	all other species
	CONTROL	0	0	0	0.969	0	0	0.031		CONTROL	0	0	0	0.969	0	0	0.031		CONTROL	0	0	0	0.969	0	0	0.031
	I	0.71	0	0.136	0.013	0.002	0.005	0.134		I	0.835	0	0	0	0.003	0.01	0.152		I	0.859	0	0	0	0.003	0.01	0.128
	II	0.741	0	0.202	0.015	0.001	0.003	0.038		II	0.962	0	0	0	0.001	0.003	0.034		II	0.958	0	0	0	0.001	0.003	0.038
	III	0.696	0	0.25	0.017	0.001	0.002	0.034		III	0.965	0	0	0	0.001	0.002	0.032		III	0.967	0	0	0	0.001	0.002	0.03
	IV	0.603	0	0.282	0.079	0.001	0.002	0.033		IV	0.959	0.01	0	0	0.002	0.002	0.027		IV	0.961	0.011	0	0	0.003	0.0022	0.0228
	V	0.153	0.001	0.064	0.735	0.005	0.007	0.035		V	0.593	0.312	0	0.025	0.027	0.011	0.032		V	0.574	0.368	0	0	0.015	0.005	0.038
	Supplementary Fig 9. Formation of empty cages.
	abundance - 1 hour, %							abundance - 1 day, %
	Supp. Fig. 9A.	Ph{Ca}	1,5-cz-PhL1	1,4-cz-PhL1	PhL1	all other species		Supp. Fig. 9B.	Ph{Ca}	1,5-cz-PhL1	1,4-cz-PhL1	PhL1	all other species
	CONTROL	0	0	0	0.969	0.031		CONTROL	0	0	0	0.969	0.031
	pH = 0	0	0.089	0.015	0.862	0.034		pH = 0	0	0.72	0.076	0.09	0.114
	pH = 1	0	0.437	0.029	0.502	0.032		pH = 1	0	0.907	0.052	0	0.041
	pH = 2.2	0	0.172	0.016	0.778	0.034		pH = 2.2	0	0.884	0.058	0.01	0.048
	pH = 3.0	0	0.058	0.011	0.899	0.032		pH = 3.0	0	0.691	0.064	0.196	0.049
	pH = 3.8	0	0.013	0.008	0.951	0.028		pH = 3.8	0	0.224	0.055	0.665	0.056
	pH = 4.6	0	0.008	0.008	0.955	0.029		pH = 4.6	0.001	0.128	0.053	0.76	0.058
	pH = 5.4	0	0.007	0.009	0.958	0.026		pH = 5.4	0.015	0.115	0.064	0.75	0.056
	pH = 6.2	0	0.007	0.011	0.95	0.032		pH = 6.2	0.033	0.113	0.121	0.671	0.062
	pH = 7.0	0	0.012	0.019	0.939	0.03		pH = 7.0	0.051	0.19	0.232	0.477	0.05
	pH = 8.6	0	0.021	0.03	0.92	0.029		pH = 8.6	0.062	0.256	0.322	0.315	0.045
	pH = 9.4	0	0.075	0.027	0.867	0.031		pH = 9.4	0.123	0.602	0.166	0.072	0.037
	pH = 10.2	0	0.169	0.016	0.786	0.029		pH = 10.2	0.098	0.797	0.052	0.012	0.041
	LiI	0	0.005	0.007	0.959	0.029		LiI	0.031	0.084	0.031	0.782	0.072
	NaI	0	0.15	0.008	0.805	0.037		NaI	0.086	0.844	0.014	0.014	0.042
	KI	0	0.006	0.026	0.935	0.033		KI	0.018	0.11	0.37	0.446	0.056
	RbI	0	0.005	0.027	0.933	0.035		RbI	0.015	0.064	0.395	0.456	0.07
	CsI	0	0.005	0.027	0.937	0.031		CsI	0.014	0.079	0.384	0.458	0.065
	Supplementary Fig 11. Direct Complexation.
	abundance - 1 hour, %						abundance - 1 week, %
	Supp. Fig. 11A.	Ph{Ln}	Ph{Ca}	1,5-cz-PhL1	all other species		Supp. Fig. 11B.	1,4-cz-[Ln(PhL1)]	1,4-cz-[Ca(PhL1)]	1,4-cz-PhL1	all other species
	CONTROL	0	0	0.99	0.01		CONTROL	0	0	0.989	0.011
	CaII	0	0.963	0.027	0.01		CaII	0	0.21	0.766	0.024
	LaIII	0	0.155	0.822	0.023		LaIII	0.004	0.025	0.897	0.074
	CeIII	0	0.193	0.764	0.043		CeIII	0	0	0.015	0.985
	PrIII	0	0.169	0.811	0.02		PrIII	0.034	0.016	0.917	0.033
	NdIII	0	0.188	0.791	0.021		NdIII	0.063	0.013	0.889	0.035
	SmIII	0	0.153	0.828	0.019		SmIII	0.338	0.008	0.605	0.049
	EuIII	0	0.133	0.849	0.018		EuIII	0.448	0.008	0.479	0.065
	GdIII	0	0.179	0.803	0.018		GdIII	0.461	0.008	0.479	0.052
	TbIII	0	0.129	0.852	0.019		TbIII	0.605	0.006	0.312	0.077
	DyIII	0	0.146	0.838	0.016		DyIII	0.657	0.006	0.292	0.045
	HoIII	0	0.168	0.816	0.016		HoIII	0.683	0.006	0.277	0.034
	ErIII	0	0.104	0.877	0.019		ErIII	0.699	0.005	0.268	0.028
	TmIII	0	0.129	0.856	0.015		TmIII	0.712	0.004	0.246	0.038
	YbIII	0	0.117	0.854	0.029		YbIII	0.514	0.005	0.375	0.106
	LuIII	0	0.13	0.858	0.012		LuIII	0.528	0.007	0.36	0.105
	YIII	0	0.118	0.872	0.01		YIII	0.512	0.01	0.413	0.065
	ScIII	0	0.18	0.806	0.014		ScIII	0	0.01	0.975	0.015
	Supplementary Fig 15. Kinetic Inertness.
	abundance - 1 hour, % (0.1 M HCl, 25 °C)											abundance - 1 day, % (0.1 M HCl, 25 °C)											abundance - 1 week, % (0.1 M HCl, 25 °C)											abundance - 1 month, % (0.1 M HCl, 25 °C)
	Supp. Fig. 15A.		[Ln(NO2BnDOTA)]	Ph{Ln}	1,4-cz-[Ln(PhL1)]	1,4/1,4-cz-[Ln(PhL1)]2		1,4/1,4-cz-[Ln½(PhL1)]2		dechelation		Supp. Fig. 15B.		[Ln(NO2BnDOTA)]	Ph{Ln}	1,4-cz-[Ln(PhL1)]	1,4/1,4-cz-[Ln(PhL1)]2		1,4/1,4-cz-[Ln½(PhL1)]2		dechelation		Supp. Fig. 15C.		[Ln(NO2BnDOTA)]	Ph{Ln}	1,4-cz-[Ln(PhL1)]	1,4/1,4-cz-[Ln(PhL1)]2		1,4/1,4-cz-[Ln½(PhL1)]2		dechelation		Supp. Fig. 15D.		[Ln(NO2BnDOTA)]	Ph{Ln}	1,4-cz-[Ln(PhL1)]	1,4/1,4-cz-[Ln(PhL1)]2		1,4/1,4-cz-[Ln½(PhL1)]2		dechelation
	[La(NO2BnDOTA)]		0.9512	n/d	n/d	n/d		n/d		0.0488		[La(NO2BnDOTA)]		0.359	n/d	n/d	n/d		n/d		0.641		[La(NO2BnDOTA)]		0	n/d	n/d	n/d		n/d		1		[La(NO2BnDOTA)]		0	n/d	n/d	n/d		n/d		1
	[Gd(NO2BnDOTA)]		0.9984	n/d	n/d	n/d		n/d		0.0016		[Gd(NO2BnDOTA)]		0.9901	n/d	n/d	n/d		n/d		0.0099		[Gd(NO2BnDOTA)]		0.921	n/d	n/d	n/d		n/d		0.079		[Gd(NO2BnDOTA)]		0.795	n/d	n/d	n/d		n/d		0.205
	[Lu(NO2BnDOTA)]		0.9873	n/d	n/d	n/d		n/d		0.0127		[Lu(NO2BnDOTA)]		0.9764	n/d	n/d	n/d		n/d		0.0236		[Lu(NO2BnDOTA)]		0.867	n/d	n/d	n/d		n/d		0.133		[Lu(NO2BnDOTA)]		0.673	n/d	n/d	n/d		n/d		0.327
	Ph{La}		n/d	0.755	n/d	n/d		n/d		0.245		Ph{La}		n/d	0.038	n/d	n/d		n/d		0.962		Ph{La}		n/d	0	n/d	n/d		n/d		1		Ph{La}		n/d	0	n/d	n/d		n/d		1
	Ph{Ce}		n/d	0.948	n/d	n/d		n/d		0.052		Ph{Ce}		n/d	0.367	n/d	n/d		n/d		0.633		Ph{Ce}		n/d	0	n/d	n/d		n/d		1		Ph{Ce}		n/d	0	n/d	n/d		n/d		1
	Ph{Pr}		n/d	0.979	n/d	n/d		n/d		0.021		Ph{Pr}		n/d	0.708	n/d	n/d		n/d		0.292		Ph{Pr}		n/d	0.122	n/d	n/d		n/d		0.878		Ph{Pr}		n/d	0	n/d	n/d		n/d		1
	Ph{Nd}		n/d	0.992	n/d	n/d		n/d		0.008		Ph{Nd}		n/d	0.902	n/d	n/d		n/d		0.098		Ph{Nd}		n/d	0.543	n/d	n/d		n/d		0.457		Ph{Nd}		n/d	0.0233	n/d	n/d		n/d		0.9767
	Ph{Sm}		n/d	0.999	n/d	n/d		n/d		0.001		Ph{Sm}		n/d	0.998	n/d	n/d		n/d		0.002		Ph{Sm}		n/d	0.993	n/d	n/d		n/d		0.007		Ph{Sm}		n/d	0.963	n/d	n/d		n/d		0.037
	Ph{Eu}		n/d	1	n/d	n/d		n/d		0		Ph{Eu}		n/d	1	n/d	n/d		n/d		0		Ph{Eu}		n/d	0.9985	n/d	n/d		n/d		0.0015		Ph{Eu}		n/d	0.9981	n/d	n/d		n/d		0.0019
	Ph{Gd}		n/d	1	n/d	n/d		n/d		0		Ph{Gd}		n/d	1	n/d	n/d		n/d		0		Ph{Gd}		n/d	1	n/d	n/d		n/d		0		Ph{Gd}		n/d	0.99863	n/d	n/d		n/d		0.00137
	Ph{Tb}		n/d	1	n/d	n/d		n/d		0		Ph{Tb}		n/d	1	n/d	n/d		n/d		0		Ph{Tb}		n/d	1	n/d	n/d		n/d		0		Ph{Tb}		n/d	0.99921	n/d	n/d		n/d		0.00079
	Ph{Dy}		n/d	1	n/d	n/d		n/d		0		Ph{Dy}		n/d	1	n/d	n/d		n/d		0		Ph{Dy}		n/d	1	n/d	n/d		n/d		0		Ph{Dy}		n/d	1	n/d	n/d		n/d		0
	Ph{Ho}		n/d	1	n/d	n/d		n/d		0		Ph{Ho}		n/d	1	n/d	n/d		n/d		0		Ph{Ho}		n/d	1	n/d	n/d		n/d		0		Ph{Ho}		n/d	1	n/d	n/d		n/d		0
	Ph{Er}		n/d	1	n/d	n/d		n/d		0		Ph{Er}		n/d	1	n/d	n/d		n/d		0		Ph{Er}		n/d	1	n/d	n/d		n/d		0		Ph{Er}		n/d	1	n/d	n/d		n/d		0
	Ph{Tm}		n/d	1	n/d	n/d		n/d		0		Ph{Tm}		n/d	1	n/d	n/d		n/d		0		Ph{Tm}		n/d	1	n/d	n/d		n/d		0		Ph{Tm}		n/d	1	n/d	n/d		n/d		0
	Ph{Yb}		n/d	1	n/d	n/d		n/d		0		Ph{Yb}		n/d	1	n/d	n/d		n/d		0		Ph{Yb}		n/d	1	n/d	n/d		n/d		0		Ph{Yb}		n/d	1	n/d	n/d		n/d		0
	Ph{Lu}		n/d	1	n/d	n/d		n/d		0		Ph{Lu}		n/d	1	n/d	n/d		n/d		0		Ph{Lu}		n/d	1	n/d	n/d		n/d		0		Ph{Lu}		n/d	1	n/d	n/d		n/d		0
	Ph{Y}		n/d	1	n/d	n/d		n/d		0		Ph{Y}		n/d	1	n/d	n/d		n/d		0		Ph{Y}		n/d	1	n/d	n/d		n/d		0		Ph{Y}		n/d	1	n/d	n/d		n/d		0
	Ph{Ca}		n/d	0.389	n/d	n/d		n/d		0.611		Ph{Ca}		n/d	0	n/d	n/d		n/d		1		Ph{Ca}		n/d	0	n/d	n/d		n/d		1		Ph{Ca}		n/d	0	n/d	n/d		n/d		1
	1,4-cz-[Gd(PhL1)]		n/d	n/d	0.9776	n/d		n/d		0.0224		1,4-cz-[Gd(PhL1)]		n/d	n/d	0.5834	n/d		n/d		0.4166		1,4-cz-[Gd(PhL1)]		n/d	n/d	0.062	n/d		n/d		0.938		1,4-cz-[Gd(PhL1)]		n/d	n/d	0	n/d		n/d		1
	1,4-cz-[Lu(PhL1)]		n/d	n/d	0.9872	n/d		n/d		0.0128		1,4-cz-[Lu(PhL1)]		n/d	n/d	0.6823	n/d		n/d		0.3177		1,4-cz-[Lu(PhL1)]		n/d	n/d	0.139	n/d		n/d		0.861		1,4-cz-[Lu(PhL1)]		n/d	n/d	0	n/d		n/d		1
	1,4/1,4-cz-[La(PhL1)]2		n/d	n/d	n/d	0.869		0.03		0.101		1,4/1,4-cz-[La(PhL1)]2		n/d	n/d	n/d	0.112		0		0.888		1,4/1,4-cz-[La(PhL1)]2		n/d	n/d	n/d	0		0		1		1,4/1,4-cz-[La(PhL1)]2		n/d	n/d	n/d	0		0		1
	1,4/1,4-cz-[Lu(PhL1)]2		n/d	n/d	n/d	0.598		0		0.402		1,4/1,4-cz-[Lu(PhL1)]2		n/d	n/d	n/d	0		0		1		1,4/1,4-cz-[Lu(PhL1)]2		n/d	n/d	n/d	0		0		1		1,4/1,4-cz-[Lu(PhL1)]2		n/d	n/d	n/d	0		0		1
	Supplementary Fig 16. Kinetic Inertness.
	abundance - 1 hour, % (0.1 M HCl, 80 °C)											abundance - 1 day, % (0.1 M HCl, 80 °C)											abundance - 1 week, % (0.1 M HCl, 80 °C)											abundance - 1 month, % (0.1 M HCl, 80 °C)
	Supp. Fig. 16A.		[Ln(NO2BnDOTA)]	Ph{Ln}	1,4-cz-[Ln(PhL1)]	1,4/1,4-cz-[Ln(PhL1)]2		1,4/1,4-cz-[Ln½(PhL1)]2		dechelation		Supp. Fig. 16B.		[Ln(NO2BnDOTA)]	Ph{Ln}	1,4-cz-[Ln(PhL1)]	1,4/1,4-cz-[Ln(PhL1)]2		1,4/1,4-cz-[Ln½(PhL1)]2		dechelation		Supp. Fig. 16C.		[Ln(NO2BnDOTA)]	Ph{Ln}	1,4-cz-[Ln(PhL1)]	1,4/1,4-cz-[Ln(PhL1)]2		1,4/1,4-cz-[Ln½(PhL1)]2		dechelation		Supp. Fig. 16D.		[Ln(NO2BnDOTA)]	Ph{Ln}	1,4-cz-[Ln(PhL1)]	1,4/1,4-cz-[Ln(PhL1)]2		1,4/1,4-cz-[Ln½(PhL1)]2		dechelation
	[La(NO2BnDOTA)]		0.094	n/d	n/d	n/d		n/d		0.906		[La(NO2BnDOTA)]		0	n/d	n/d	n/d		n/d		1		[La(NO2BnDOTA)]		0	n/d	n/d	n/d		n/d		1		[La(NO2BnDOTA)]		0	n/d	n/d	n/d		n/d		1
	[Gd(NO2BnDOTA)]		0.879	n/d	n/d	n/d		n/d		0.121		[Gd(NO2BnDOTA)]		0.02	n/d	n/d	n/d		n/d		0.98		[Gd(NO2BnDOTA)]		0	n/d	n/d	n/d		n/d		1		[Gd(NO2BnDOTA)]		0	n/d	n/d	n/d		n/d		1
	[Lu(NO2BnDOTA)]		0.761	n/d	n/d	n/d		n/d		0.239		[Lu(NO2BnDOTA)]		0.015	n/d	n/d	n/d		n/d		0.985		[Lu(NO2BnDOTA)]		0	n/d	n/d	n/d		n/d		1		[Lu(NO2BnDOTA)]		0	n/d	n/d	n/d		n/d		1
	Ph{La}		n/d	0	n/d	n/d		n/d		1		Ph{La}		n/d	0	n/d	n/d		n/d		1		Ph{La}		n/d	0	n/d	n/d		n/d		1		Ph{La}		n/d	0	n/d	n/d		n/d		1
	Ph{Ce}		n/d	0	n/d	n/d		n/d		1		Ph{Ce}		n/d	0	n/d	n/d		n/d		1		Ph{Ce}		n/d	0	n/d	n/d		n/d		1		Ph{Ce}		n/d	0	n/d	n/d		n/d		1
	Ph{Pr}		n/d	0.227	n/d	n/d		n/d		0.773		Ph{Pr}		n/d	0	n/d	n/d		n/d		1		Ph{Pr}		n/d	0	n/d	n/d		n/d		1		Ph{Pr}		n/d	0	n/d	n/d		n/d		1
	Ph{Nd}		n/d	0.762	n/d	n/d		n/d		0.238		Ph{Nd}		n/d	0	n/d	n/d		n/d		1		Ph{Nd}		n/d	0	n/d	n/d		n/d		1		Ph{Nd}		n/d	0	n/d	n/d		n/d		1
	Ph{Sm}		n/d	0.994	n/d	n/d		n/d		0.006		Ph{Sm}		n/d	0.859	n/d	n/d		n/d		0.141		Ph{Sm}		n/d	0.351	n/d	n/d		n/d		0.649		Ph{Sm}		n/d	0.009	n/d	n/d		n/d		0.991
	Ph{Eu}		n/d	0.996	n/d	n/d		n/d		0.004		Ph{Eu}		n/d	0.973	n/d	n/d		n/d		0.027		Ph{Eu}		n/d	0.828	n/d	n/d		n/d		0.172		Ph{Eu}		n/d	0.208	n/d	n/d		n/d		0.792
	Ph{Gd}		n/d	0.9984	n/d	n/d		n/d		0.0016		Ph{Gd}		n/d	0.9911	n/d	n/d		n/d		0.0089		Ph{Gd}		n/d	0.9504	n/d	n/d		n/d		0.0496		Ph{Gd}		n/d	0.818	n/d	n/d		n/d		0.182
	Ph{Tb}		n/d	1	n/d	n/d		n/d		0		Ph{Tb}		n/d	0.998	n/d	n/d		n/d		0.002		Ph{Tb}		n/d	0.994	n/d	n/d		n/d		0.006		Ph{Tb}		n/d	0.985	n/d	n/d		n/d		0.015
	Ph{Dy}		n/d	1	n/d	n/d		n/d		0		Ph{Dy}		n/d	1	n/d	n/d		n/d		0		Ph{Dy}		n/d	0.999	n/d	n/d		n/d		0.001		Ph{Dy}		n/d	0.9947	n/d	n/d		n/d		0.0053
	Ph{Ho}		n/d	1	n/d	n/d		n/d		0		Ph{Ho}		n/d	1	n/d	n/d		n/d		0		Ph{Ho}		n/d	0.999	n/d	n/d		n/d		0.001		Ph{Ho}		n/d	0.9986	n/d	n/d		n/d		0.0014
	Ph{Er}		n/d	1	n/d	n/d		n/d		0		Ph{Er}		n/d	1	n/d	n/d		n/d		0		Ph{Er}		n/d	1	n/d	n/d		n/d		0		Ph{Er}		n/d	1	n/d	n/d		n/d		0
	Ph{Tm}		n/d	1	n/d	n/d		n/d		0		Ph{Tm}		n/d	1	n/d	n/d		n/d		0		Ph{Tm}		n/d	1	n/d	n/d		n/d		0		Ph{Tm}		n/d	1	n/d	n/d		n/d		0
	Ph{Yb}		n/d	1	n/d	n/d		n/d		0		Ph{Yb}		n/d	1	n/d	n/d		n/d		0		Ph{Yb}		n/d	1	n/d	n/d		n/d		0		Ph{Yb}		n/d	1	n/d	n/d		n/d		0
	Ph{Lu}		n/d	1	n/d	n/d		n/d		0		Ph{Lu}		n/d	1	n/d	n/d		n/d		0		Ph{Lu}		n/d	1	n/d	n/d		n/d		0		Ph{Lu}		n/d	1	n/d	n/d		n/d		0
	Ph{Y}		n/d	1	n/d	n/d		n/d		0		Ph{Y}		n/d	1	n/d	n/d		n/d		0		Ph{Y}		n/d	0.998	n/d	n/d		n/d		0.002		Ph{Y}		n/d	0.996	n/d	n/d		n/d		0.004
	Ph{Ca}		n/d	0	n/d	n/d		n/d		1		Ph{Ca}		n/d	0	n/d	n/d		n/d		1		Ph{Ca}		n/d	0	n/d	n/d		n/d		1		Ph{Ca}		n/d	0	n/d	n/d		n/d		1
	1,4-cz-[Gd(PhL1)]		n/d	n/d	0	n/d		n/d		1		1,4-cz-[Gd(PhL1)]		n/d	n/d	0	n/d		n/d		1		1,4-cz-[Gd(PhL1)]		n/d	n/d	0	n/d		n/d		1		1,4-cz-[Gd(PhL1)]		n/d	n/d	0	n/d		n/d		1
	1,4-cz-[Lu(PhL1)]		n/d	n/d	0	n/d		n/d		1		1,4-cz-[Lu(PhL1)]		n/d	n/d	0	n/d		n/d		1		1,4-cz-[Lu(PhL1)]		n/d	n/d	0	n/d		n/d		1		1,4-cz-[Lu(PhL1)]		n/d	n/d	0	n/d		n/d		1
	1,4/1,4-cz-[La(PhL1)]2		n/d	n/d	n/d	0.06		0.11		0.83		1,4/1,4-cz-[La(PhL1)]2		n/d	n/d	n/d	0		0		1		1,4/1,4-cz-[La(PhL1)]2		n/d	n/d	n/d	0		0		1		1,4/1,4-cz-[La(PhL1)]2		n/d	n/d	n/d	0		0		1
	1,4/1,4-cz-[Lu(PhL1)]2		n/d	n/d	n/d	0		0		1		1,4/1,4-cz-[Lu(PhL1)]2		n/d	n/d	n/d	0		0		1		1,4/1,4-cz-[Lu(PhL1)]2		n/d	n/d	n/d	0		0		1		1,4/1,4-cz-[Lu(PhL1)]2		n/d	n/d	n/d	0		0		1
	Supplementary Fig 17. Kinetic Inertness.
	abundance - 1 hour, % (1.0 M HCl, 80 °C)											abundance - 1 day, % (1.0 M HCl, 80 °C)											abundance - 1 week, % (1.0 M HCl, 80 °C)											abundance - 1 month, % (1.0 M HCl, 80 °C)
	Supp. Fig. 17A.		[Ln(NO2BnDOTA)]	Ph{Ln}	1,4-cz-[Ln(PhL1)]	1,4/1,4-cz-[Ln(PhL1)]2		1,4/1,4-cz-[Ln½(PhL1)]2		dechelation		Supp. Fig. 17B.		[Ln(NO2BnDOTA)]	Ph{Ln}	1,4-cz-[Ln(PhL1)]	1,4/1,4-cz-[Ln(PhL1)]2		1,4/1,4-cz-[Ln½(PhL1)]2		dechelation		Supp. Fig. 17C.		[Ln(NO2BnDOTA)]	Ph{Ln}	1,4-cz-[Ln(PhL1)]	1,4/1,4-cz-[Ln(PhL1)]2		1,4/1,4-cz-[Ln½(PhL1)]2		dechelation		Supp. Fig. 17D.		[Ln(NO2BnDOTA)]	Ph{Ln}	1,4-cz-[Ln(PhL1)]	1,4/1,4-cz-[Ln(PhL1)]2		1,4/1,4-cz-[Ln½(PhL1)]2		dechelation
	[La(NO2BnDOTA)]		0	n/d	n/d	n/d		n/d		1		[La(NO2BnDOTA)]		0	n/d	n/d	n/d		n/d		1		[La(NO2BnDOTA)]		0	n/d	n/d	n/d		n/d		1		[La(NO2BnDOTA)]		0	n/d	n/d	n/d		n/d		1
	[Gd(NO2BnDOTA)]		0.151	n/d	n/d	n/d		n/d		0.849		[Gd(NO2BnDOTA)]		0	n/d	n/d	n/d		n/d		1		[Gd(NO2BnDOTA)]		0	n/d	n/d	n/d		n/d		1		[Gd(NO2BnDOTA)]		0	n/d	n/d	n/d		n/d		1
	[Lu(NO2BnDOTA)]		0.122	n/d	n/d	n/d		n/d		0.878		[Lu(NO2BnDOTA)]		0	n/d	n/d	n/d		n/d		1		[Lu(NO2BnDOTA)]		0	n/d	n/d	n/d		n/d		1		[Lu(NO2BnDOTA)]		0	n/d	n/d	n/d		n/d		1
	Ph{La}		n/d	0	n/d	n/d		n/d		1		Ph{La}		n/d	0	n/d	n/d		n/d		1		Ph{La}		n/d	0	n/d	n/d		n/d		1		Ph{La}		n/d	0	n/d	n/d		n/d		1
	Ph{Ce}		n/d	0	n/d	n/d		n/d		1		Ph{Ce}		n/d	0	n/d	n/d		n/d		1		Ph{Ce}		n/d	0	n/d	n/d		n/d		1		Ph{Ce}		n/d	0	n/d	n/d		n/d		1
	Ph{Pr}		n/d	0	n/d	n/d		n/d		1		Ph{Pr}		n/d	0	n/d	n/d		n/d		1		Ph{Pr}		n/d	0	n/d	n/d		n/d		1		Ph{Pr}		n/d	0	n/d	n/d		n/d		1
	Ph{Nd}		n/d	0	n/d	n/d		n/d		1		Ph{Nd}		n/d	0	n/d	n/d		n/d		1		Ph{Nd}		n/d	0	n/d	n/d		n/d		1		Ph{Nd}		n/d	0	n/d	n/d		n/d		1
	Ph{Sm}		n/d	0.623	n/d	n/d		n/d		0.377		Ph{Sm}		n/d	0	n/d	n/d		n/d		1		Ph{Sm}		n/d	0	n/d	n/d		n/d		1		Ph{Sm}		n/d	0	n/d	n/d		n/d		1
	Ph{Eu}		n/d	0.924	n/d	n/d		n/d		0.076		Ph{Eu}		n/d	0.097	n/d	n/d		n/d		0.903		Ph{Eu}		n/d	0	n/d	n/d		n/d		1		Ph{Eu}		n/d	0	n/d	n/d		n/d		1
	Ph{Gd}		n/d	0.9788	n/d	n/d		n/d		0.0212		Ph{Gd}		n/d	0.581	n/d	n/d		n/d		0.419		Ph{Gd}		n/d	0.013	n/d	n/d		n/d		0.987		Ph{Gd}		n/d	0	n/d	n/d		n/d		1
	Ph{Tb}		n/d	0.992	n/d	n/d		n/d		0.008		Ph{Tb}		n/d	0.959	n/d	n/d		n/d		0.041		Ph{Tb}		n/d	0.784	n/d	n/d		n/d		0.216		Ph{Tb}		n/d	0.2265	n/d	n/d		n/d		0.7735
	Ph{Dy}		n/d	0.995	n/d	n/d		n/d		0.005		Ph{Dy}		n/d	0.99049	n/d	n/d		n/d		0.00951		Ph{Dy}		n/d	0.964	n/d	n/d		n/d		0.036		Ph{Dy}		n/d	0.868	n/d	n/d		n/d		0.132
	Ph{Ho}		n/d	1	n/d	n/d		n/d		0		Ph{Ho}		n/d	1	n/d	n/d		n/d		0		Ph{Ho}		n/d	0.991	n/d	n/d		n/d		0.009		Ph{Ho}		n/d	0.963	n/d	n/d		n/d		0.037
	Ph{Er}		n/d	1	n/d	n/d		n/d		0		Ph{Er}		n/d	1	n/d	n/d		n/d		0		Ph{Er}		n/d	0.998	n/d	n/d		n/d		0.002		Ph{Er}		n/d	0.9916	n/d	n/d		n/d		0.0084
	Ph{Tm}		n/d	1	n/d	n/d		n/d		0		Ph{Tm}		n/d	1	n/d	n/d		n/d		0		Ph{Tm}		n/d	0.999	n/d	n/d		n/d		0.001		Ph{Tm}		n/d	0.997	n/d	n/d		n/d		0.003
	Ph{Yb}		n/d	1	n/d	n/d		n/d		0		Ph{Yb}		n/d	1	n/d	n/d		n/d		0		Ph{Yb}		n/d	1	n/d	n/d		n/d		0		Ph{Yb}		n/d	0.999	n/d	n/d		n/d		0.001
	Ph{Lu}		n/d	1	n/d	n/d		n/d		0		Ph{Lu}		n/d	1	n/d	n/d		n/d		0		Ph{Lu}		n/d	1	n/d	n/d		n/d		0		Ph{Lu}		n/d	1	n/d	n/d		n/d		0
	Ph{Y}		n/d	1	n/d	n/d		n/d		0		Ph{Y}		n/d	1	n/d	n/d		n/d		0		Ph{Y}		n/d	0.982	n/d	n/d		n/d		0.018		Ph{Y}		n/d	0.919	n/d	n/d		n/d		0.081
	Ph{Ca}		n/d	0	n/d	n/d		n/d		1		Ph{Ca}		n/d	0	n/d	n/d		n/d		1		Ph{Ca}		n/d	0	n/d	n/d		n/d		1		Ph{Ca}		n/d	0	n/d	n/d		n/d		1
	1,4-cz-[Gd(PhL1)]		n/d	n/d	0	n/d		n/d		1		1,4-cz-[Gd(PhL1)]		n/d	n/d	0	n/d		n/d		1		1,4-cz-[Gd(PhL1)]		n/d	n/d	0	n/d		n/d		1		1,4-cz-[Gd(PhL1)]		n/d	n/d	0	n/d		n/d		1
	1,4-cz-[Lu(PhL1)]		n/d	n/d	0	n/d		n/d		1		1,4-cz-[Lu(PhL1)]		n/d	n/d	0	n/d		n/d		1		1,4-cz-[Lu(PhL1)]		n/d	n/d	0	n/d		n/d		1		1,4-cz-[Lu(PhL1)]		n/d	n/d	0	n/d		n/d		1
	1,4/1,4-cz-[La(PhL1)]2		n/d	n/d	n/d	0		0		1		1,4/1,4-cz-[La(PhL1)]2		n/d	n/d	n/d	0		0		1		1,4/1,4-cz-[La(PhL1)]2		n/d	n/d	n/d	0		0		1		1,4/1,4-cz-[La(PhL1)]2		n/d	n/d	n/d	0		0		1
	1,4/1,4-cz-[Lu(PhL1)]2		n/d	n/d	n/d	0		0		1		1,4/1,4-cz-[Lu(PhL1)]2		n/d	n/d	n/d	0		0		1		1,4/1,4-cz-[Lu(PhL1)]2		n/d	n/d	n/d	0		0		1		1,4/1,4-cz-[Lu(PhL1)]2		n/d	n/d	n/d	0		0		1
	Supplementary Fig 18. Kinetic Inertness.
	abundance - 1 hour, % (1.0 M HCl, 80 °C)											abundance - 1 day, % (1.0 M HCl, 80 °C)											abundance - 1 week, % (1.0 M HCl, 80 °C)											abundance - 1 month, % (1.0 M HCl, 80 °C)
	Supp. Fig. 18A.		[Ln(NO2BnDOTA)]	Ph{Ln}	1,4-cz-[Ln(PhL1)]	1,4/1,4-cz-[Ln(PhL1)]2		1,4/1,4-cz-[Ln½(PhL1)]2		dechelation		Supp. Fig. 18B.		[Ln(NO2BnDOTA)]	Ph{Ln}	1,4-cz-[Ln(PhL1)]	1,4/1,4-cz-[Ln(PhL1)]2		1,4/1,4-cz-[Ln½(PhL1)]2		dechelation		Supp. Fig. 18C.		[Ln(NO2BnDOTA)]	Ph{Ln}	1,4-cz-[Ln(PhL1)]	1,4/1,4-cz-[Ln(PhL1)]2		1,4/1,4-cz-[Ln½(PhL1)]2		dechelation		Supp. Fig. 18D.		[Ln(NO2BnDOTA)]	Ph{Ln}	1,4-cz-[Ln(PhL1)]	1,4/1,4-cz-[Ln(PhL1)]2		1,4/1,4-cz-[Ln½(PhL1)]2		dechelation
	[La(NO2BnDOTA)]		0	n/d	n/d	n/d		n/d		1		[La(NO2BnDOTA)]		0	n/d	n/d	n/d		n/d		1		[La(NO2BnDOTA)]		0	n/d	n/d	n/d		n/d		1		[La(NO2BnDOTA)]		0	n/d	n/d	n/d		n/d		1
	[Gd(NO2BnDOTA)]		0	n/d	n/d	n/d		n/d		1		[Gd(NO2BnDOTA)]		0	n/d	n/d	n/d		n/d		1		[Gd(NO2BnDOTA)]		0	n/d	n/d	n/d		n/d		1		[Gd(NO2BnDOTA)]		0	n/d	n/d	n/d		n/d		1
	[Lu(NO2BnDOTA)]		0	n/d	n/d	n/d		n/d		1		[Lu(NO2BnDOTA)]		0	n/d	n/d	n/d		n/d		1		[Lu(NO2BnDOTA)]		0	n/d	n/d	n/d		n/d		1		[Lu(NO2BnDOTA)]		0	n/d	n/d	n/d		n/d		1
	Ph{La}		n/d	0	n/d	n/d		n/d		1		Ph{La}		n/d	0	n/d	n/d		n/d		1		Ph{La}		n/d	0	n/d	n/d		n/d		1		Ph{La}		n/d	0	n/d	n/d		n/d		1
	Ph{Ce}		n/d	0	n/d	n/d		n/d		1		Ph{Ce}		n/d	0	n/d	n/d		n/d		1		Ph{Ce}		n/d	0	n/d	n/d		n/d		1		Ph{Ce}		n/d	0	n/d	n/d		n/d		1
	Ph{Pr}		n/d	0	n/d	n/d		n/d		1		Ph{Pr}		n/d	0	n/d	n/d		n/d		1		Ph{Pr}		n/d	0	n/d	n/d		n/d		1		Ph{Pr}		n/d	0	n/d	n/d		n/d		1
	Ph{Nd}		n/d	0	n/d	n/d		n/d		1		Ph{Nd}		n/d	0	n/d	n/d		n/d		1		Ph{Nd}		n/d	0	n/d	n/d		n/d		1		Ph{Nd}		n/d	0	n/d	n/d		n/d		1
	Ph{Sm}		n/d	0	n/d	n/d		n/d		1		Ph{Sm}		n/d	0	n/d	n/d		n/d		1		Ph{Sm}		n/d	0	n/d	n/d		n/d		1		Ph{Sm}		n/d	0	n/d	n/d		n/d		1
	Ph{Eu}		n/d	0	n/d	n/d		n/d		1		Ph{Eu}		n/d	0	n/d	n/d		n/d		1		Ph{Eu}		n/d	0	n/d	n/d		n/d		1		Ph{Eu}		n/d	0	n/d	n/d		n/d		1
	Ph{Gd}		n/d	0.017	n/d	n/d		n/d		0.983		Ph{Gd}		n/d	0	n/d	n/d		n/d		1		Ph{Gd}		n/d	0	n/d	n/d		n/d		1		Ph{Gd}		n/d	0	n/d	n/d		n/d		1
	Ph{Tb}		n/d	0.7191	n/d	n/d		n/d		0.2809		Ph{Tb}		n/d	0	n/d	n/d		n/d		1		Ph{Tb}		n/d	0	n/d	n/d		n/d		1		Ph{Tb}		n/d	0	n/d	n/d		n/d		1
	Ph{Dy}		n/d	0.95	n/d	n/d		n/d		0.05		Ph{Dy}		n/d	0.248	n/d	n/d		n/d		0.752		Ph{Dy}		n/d	0	n/d	n/d		n/d		1		Ph{Dy}		n/d	0	n/d	n/d		n/d		1
	Ph{Ho}		n/d	0.988	n/d	n/d		n/d		0.012		Ph{Ho}		n/d	0.805	n/d	n/d		n/d		0.195		Ph{Ho}		n/d	0.168	n/d	n/d		n/d		0.832		Ph{Ho}		n/d	0	n/d	n/d		n/d		1
	Ph{Er}		n/d	0.994	n/d	n/d		n/d		0.006		Ph{Er}		n/d	0.953	n/d	n/d		n/d		0.047		Ph{Er}		n/d	0.709	n/d	n/d		n/d		0.291		Ph{Er}		n/d	0.235	n/d	n/d		n/d		0.765
	Ph{Tm}		n/d	1	n/d	n/d		n/d		0		Ph{Tm}		n/d	0.985	n/d	n/d		n/d		0.015		Ph{Tm}		n/d	0.921	n/d	n/d		n/d		0.079		Ph{Tm}		n/d	0.693	n/d	n/d		n/d		0.307
	Ph{Yb}		n/d	1	n/d	n/d		n/d		0		Ph{Yb}		n/d	0.997	n/d	n/d		n/d		0.003		Ph{Yb}		n/d	0.976	n/d	n/d		n/d		0.024		Ph{Yb}		n/d	0.899	n/d	n/d		n/d		0.101
	Ph{Lu}		n/d	1	n/d	n/d		n/d		0		Ph{Lu}		n/d	0.99912	n/d	n/d		n/d		0.00088		Ph{Lu}		n/d	0.99316	n/d	n/d		n/d		0.00684		Ph{Lu}		n/d	0.98098	n/d	n/d		n/d		0.01902
	Ph{Y}		n/d	0.984	n/d	n/d		n/d		0.016		Ph{Y}		n/d	0.693	n/d	n/d		n/d		0.307		Ph{Y}		n/d	0.072	n/d	n/d		n/d		0.928		Ph{Y}		n/d	0	n/d	n/d		n/d		1
	Ph{Ca}		n/d	0	n/d	n/d		n/d		1		Ph{Ca}		n/d	0	n/d	n/d		n/d		1		Ph{Ca}		n/d	0	n/d	n/d		n/d		1		Ph{Ca}		n/d	0	n/d	n/d		n/d		1
	1,4-cz-[Gd(PhL1)]		n/d	n/d	0	n/d		n/d		1		1,4-cz-[Gd(PhL1)]		n/d	n/d	0	n/d		n/d		1		1,4-cz-[Gd(PhL1)]		n/d	n/d	0	n/d		n/d		1		1,4-cz-[Gd(PhL1)]		n/d	n/d	0	n/d		n/d		1
	1,4-cz-[Lu(PhL1)]		n/d	n/d	0	n/d		n/d		1		1,4-cz-[Lu(PhL1)]		n/d	n/d	0	n/d		n/d		1		1,4-cz-[Lu(PhL1)]		n/d	n/d	0	n/d		n/d		1		1,4-cz-[Lu(PhL1)]		n/d	n/d	0	n/d		n/d		1
	1,4/1,4-cz-[La(PhL1)]2		n/d	n/d	n/d	0		0		1		1,4/1,4-cz-[La(PhL1)]2		n/d	n/d	n/d	0		0		1		1,4/1,4-cz-[La(PhL1)]2		n/d	n/d	n/d	0		0		1		1,4/1,4-cz-[La(PhL1)]2		n/d	n/d	n/d	0		0		1
	1,4/1,4-cz-[Lu(PhL1)]2		n/d	n/d	n/d	0		0		1		1,4/1,4-cz-[Lu(PhL1)]2		n/d	n/d	n/d	0		0		1		1,4/1,4-cz-[Lu(PhL1)]2		n/d	n/d	n/d	0		0		1		1,4/1,4-cz-[Lu(PhL1)]2		n/d	n/d	n/d	0		0		1
	Supplementary Fig 19. Transmetallation.
	abundance - 1 hour, %					abundance - 1 hour, %
	Supp. Fig. 19A.	Ph{Ln}	1,5-cz-[Cu(PhL1)]	all other species		Supp. Fig. 19B.	Ph{Ln}	1,5-cz-[Zn(PhL1)]	all other species
	Ph{Eu}	0.996643	0.0007	0.00265667		Ph{Eu}	0.998913	0	0.00108667
	Ph{Ho}	0.998253	0.0002	0.00154667		Ph{Ho}	0.999753	0	0.000246667
	Ph{Lu}	0.99783	0	0.00217		Ph{Lu}	0.99848	0	0.00152
	abundance - 1 day, %					abundance - 1 day, %
	Supp. Fig. 19A.	Ph{Ln}	1,5-cz-[Cu(PhL1)]	all other species		Supp. Fig. 19B.	Ph{Ln}	1,5-cz-[Zn(PhL1)]	all other species
	Ph{Eu}	0.987863	0.00657667	0.00556		Ph{Eu}	0.996563	0	0.00343667
	Ph{Ho}	0.988433	0.00752667	0.00404		Ph{Ho}	0.998343	0	0.00165667
	Ph{Lu}	0.99146	0.00386	0.00468		Ph{Lu}	0.99719	0	0.00281
	abundance - 1 week, %					abundance - 1 week, %
	Supp. Fig. 19A.	Ph{Ln}	1,5-cz-[Cu(PhL1)]	all other species		Supp. Fig. 19B.	Ph{Ln}	1,5-cz-[Zn(PhL1)]	all other species
	Ph{Eu}	0.955183	0.0280967	0.01672		Ph{Eu}	0.992943	0	0.00705667
	Ph{Ho}	0.953393	0.0313467	0.01526		Ph{Ho}	0.996923	0	0.00307667
	Ph{Lu}	0.98245	0.00982	0.00773		Ph{Lu}	0.99498	0	0.00502
	Supplementary Fig 20. Isostructurality of Ph{Ln} in solid state.
	avg. size of upper part of the cavity			avg. size of lower part of the cavity			avg. length of upper coord. bonds			avg. length of lower coord. bonds
	Supp. Fig. 20A.	average length, Å		Supp. Fig. 20B.	average length, Å		Supp. Fig. 20C.	average length, Å		Supp. Fig. 20D.	average length, Å
	Ph{Sm}	3.02725		Ph{Sm}	2.97175		Ph{Sm}	2.425		Ph{Sm}	2.603
	Ph{Eu}	3.01275		Ph{Eu}	2.95325		Ph{Eu}	2.4265		Ph{Eu}	2.56925
	Ph{Gd}	2.991		Ph{Gd}	2.93975		Ph{Gd}	2.411		Ph{Gd}	2.56225
	Ph{Tb}	2.97275		Ph{Tb}	2.9275		Ph{Tb}	2.396		Ph{Tb}	2.5425
	Ph{Dy}	2.94425		Ph{Dy}	2.9225		Ph{Dy}	2.3885		Ph{Dy}	2.5365
	Ph{Y}	2.93425		Ph{Y}	2.92125		Ph{Y}	2.3805		Ph{Y}	2.53225
	Ph{Ho}	2.93025		Ph{Ho}	2.91625		Ph{Ho}	2.383		Ph{Ho}	2.52675
	Ph{Er}	2.91775		Ph{Er}	2.916		Ph{Er}	2.3745		Ph{Er}	2.52825
	Ph{Tm}	2.90975		Ph{Tm}	2.91		Ph{Tm}	2.36725		Ph{Tm}	2.514
	Ph{Yb}	2.8895		Ph{Yb}	2.9		Ph{Yb}	2.3595		Ph{Yb}	2.5045
	Ph{Lu}	2.87975		Ph{Lu}	2.8965		Ph{Lu}	2.3535		Ph{Lu}	2.50125
	Supplementary Fig 22. ClickZip chirality inversion (Δδδδδ ↔ Λλλλλ).
	abundance, %
	Supp. Fig. 22B.	epimer A	epimer B
	0.757 h	0.896274	0.103726
	0.913 h	0.836266	0.163734
	1.220 h	0.840339	0.159661
	1.376 h	0.906957	0.0930431
	1.532 h	0.830675	0.169325
	1.735 h	0.837671	0.162329
	1.891 h	0.749362	0.250638
	2.467 h	0.742407	0.257593
	2.641 h	0.785321	0.214679
	2.985 h	0.708737	0.291263
	3.611 h	0.619732	0.380268
	4.238 h	0.645658	0.354342
	4.864 h	0.630168	0.369832
	5.489 h	0.636786	0.363214
	6.704 h	0.528214	0.471786
	7.918 h	0.586866	0.413134
	9.132 h	0.551953	0.448047
	10.346 h	0.504707	0.495293
	11.560 h	0.495127	0.504873
	12.775 h	0.505501	0.494499
	13.988 h	0.491695	0.508305
	17.779 h	0.502678	0.497322
	Supplementary Fig 24. Acid hydrolysis of model hexapeptides with ClickZip tags.
	abundance, % (Ln = Lu, n = 0, 1 M HCl)											abundance, % (Ln = Lu, n = 1, 1 M HCl)
	Supp. Fig. 24A.	{Lu}AYFHVG-NH2	{Lu}AYFHVG-OH	{Lu}AYFHV-OH	{Lu}AYFH-OH	{Lu}AYF-OH	{Lu}AY-OH	{Lu}A-OH	HO2CPh{Lu}	HO2CPh{Ø}		Supp. Fig. 24A.	{Lu}AYFHVG-NH2	{Lu}AYFHVG-OH	{Lu}AYFHV-OH	{Lu}AYFH-OH	{Lu}AYF-OH	{Lu}AY-OH	{Lu}A-OH	HO2CBn{Lu}	HO2CBn{Ø}
	1 h	0.0365	0.801	0.0088	0.0185	0.0307	0.025	0.0577	0.0218	0		1 h	0.0265	0.6717	0.0086	0.0177	0.0256	0.0169	0.043	0.19	0
	1 d	0	0.0109	0.0028	0.0127	0.0244	0.0502	0.554	0.345	0		1 d	0	0.0046	0	0	0	0	0.0295	0.9659	0
	2 d	0	0.0006	0	0.001	0.0019	0.0072	0.399	0.5903	0		2 d	0	0	0	0	0	0	0.0023	0.9977	0
	3 d	0	0	0	0	0	0	0.2777	0.7223	0		3 d	0	0	0	0	0	0	0	1	0
	4 d	0	0	0	0	0	0	0.1707	0.8293	0		4 d	0	0	0	0	0	0	0	1	0
	5 d	0	0	0	0	0	0	0.0977	0.9023	0		5 d	0	0	0	0	0	0	0	0.9999	0.0001
	6 d	0	0	0	0	0	0	0.0586	0.9414	0		6 d	0	0	0	0	0	0	0	0.9999	0.0001
	7 d	0	0	0	0	0	0	0.0329	0.9671	0		7 d	0	0	0	0	0	0	0	0.9998	0.0002
	abundance, % (Ln = Y, n = 0, 1 M HCl)											abundance, % (Ln = Tm, n = 1, 1 M HCl)
	Supp. Fig. 24A.	{Y}AYFHVG-NH2	{Y}AYFHVG-OH	{Y}AYFHV-OH	{Y}AYFH-OH	{Y}AYF-OH	{Y}AY-OH	{Y}A-OH	HO2CPh{Y}	HO2CPh{Ø}		Supp. Fig. 24A.	{Tm}AYFHVG-NH2	{Tm}AYFHVG-OH	{Tm}AYFHV-OH	{Tm}AYFH-OH	{Tm}AYF-OH	{Tm}AY-OH	{Tm}A-OH	HO2CBn{Tm}	HO2CBn{Ø}
	1 h	0.0463	0.7749	0.0081	0.0195	0.0374	0.0279	0.0616	0.0243	0		1 h	0.0207	0.6771	0.0081	0.0173	0.0259	0.0167	0.0433	0.1909	0
	1 d	0	0.0095	0.0026	0.0121	0.0225	0.0464	0.555	0.3505	0.0014		1 d	0	0.0055	0.0008	0.0014	0.0015	0.0014	0.0395	0.9495	0.0004
	2 d	0	0	0	0.0009	0.0016	0.0065	0.3474	0.639	0.0046		2 d	0	0	0	0	0	0	0.0012	0.9985	0.0003
	3 d	0	0	0	0	0	0	0.2631	0.7299	0.007		3 d	0	0	0	0	0	0	0	0.9996	0.0004
	4 d	0	0	0	0	0	0	0.1642	0.8259	0.0099		4 d	0	0	0	0	0	0	0	0.9995	0.0005
	5 d	0	0	0	0	0	0	0.0756	0.9121	0.0123		5 d	0	0	0	0	0	0	0	0.9994	0.0006
	6 d	0	0	0	0	0	0	0.0545	0.9304	0.0151		6 d	0	0	0	0	0	0	0	0.9992	0.0008
	7 d	0	0	0	0	0	0	0.0351	0.9484	0.0165		7 d	0	0	0	0	0	0	0	0.9991	0.0009
	abundance, % (Ln = Lu, n = 0, 2 M HCl)											abundance, % (Ln = Lu, n = 1, 2 M HCl)
	Supp. Fig. 24B.	{Lu}AYFHVG-NH2	{Lu}AYFHVG-OH	{Lu}AYFHV-OH	{Lu}AYFH-OH	{Lu}AYF-OH	{Lu}AY-OH	{Lu}A-OH	HO2CPh{Lu}	HO2CPh{Ø}		Supp. Fig. 24B.	{Lu}AYFHVG-NH2	{Lu}AYFHVG-OH	{Lu}AYFHV-OH	{Lu}AYFH-OH	{Lu}AYF-OH	{Lu}AY-OH	{Lu}A-OH	HO2CBn{Lu}	HO2CBn{Ø}
	1 h	0.0015	0.6452	0.0149	0.0382	0.0658	0.0552	0.1324	0.0468	0		1 h	0.0034	0.4754	0.0125	0.0324	0.047	0.0323	0.0879	0.3091	0
	1 d	0	0	0	0	0	0.0061	0.3013	0.6926	0		1 d	0	0	0	0	0	0	0.0048	0.9952	0
	2 d	0	0	0	0	0	0	0.0787	0.9213	0		2 d	0	0	0	0	0	0	0	1	0
	3 d	0	0	0	0	0	0	0.0322	0.9678	0		3 d	0	0	0	0	0	0	0	0.9999	0.0001
	4 d	0	0	0	0	0	0	0.0097	0.9903	0		4 d	0	0	0	0	0	0	0	0.9998	0.0002
	5 d	0	0	0	0	0	0	0.0031	0.9969	0		5 d	0	0	0	0	0	0	0	0.9998	0.0002
	6 d	0	0	0	0	0	0	0.0008	0.9992	0		6 d	0	0	0	0	0	0	0	0.9997	0.0003
	7 d	0	0	0	0	0	0	0	1	0		7 d	0	0	0	0	0	0	0	0.9996	0.0004
	abundance, % (Ln = Y, n = 0, 2 M HCl)											abundance, % (Ln = Tm, n = 1, 2 M HCl)
	Supp. Fig. 24B.	{Y}AYFHVG-NH2	{Y}AYFHVG-OH	{Y}AYFHV-OH	{Y}AYFH-OH	{Y}AYF-OH	{Y}AY-OH	{Y}A-OH	HO2CPh{Y}	HO2CPh{Ø}		Supp. Fig. 24B.	{Tm}AYFHVG-NH2	{Tm}AYFHVG-OH	{Tm}AYFHV-OH	{Tm}AYFH-OH	{Tm}AYF-OH	{Tm}AY-OH	{Tm}A-OH	HO2CBn{Tm}	HO2CBn{Ø}
	1 h	0.0094	0.6306	0.0143	0.0388	0.0653	0.0577	0.1352	0.0487	0		1 h	0.0014	0.4979	0.0119	0.0331	0.0453	0.03	0.0822	0.2982	0
	1 d	0	0	0	0	0.0006	0.0036	0.2843	0.6994	0.0121		1 d	0	0	0	0	0	0	0.0051	0.9945	0.0004
	2 d	0	0	0	0	0	0	0.0956	0.8803	0.0241		2 d	0	0	0	0	0	0	0	0.9992	0.0008
	3 d	0	0	0	0	0	0	0.036	0.9287	0.0353		3 d	0	0	0	0	0	0	0	0.999	0.001
	4 d	0	0	0	0	0	0	0.0115	0.9422	0.0463		4 d	0	0	0	0	0	0	0	0.9988	0.0012
	5 d	0	0	0	0	0	0	0.0042	0.937	0.0588		5 d	0	0	0	0	0	0	0	0.9985	0.0015
	6 d	0	0	0	0	0	0	0.001	0.9268	0.0722		6 d	0	0	0	0	0	0	0	0.9981	0.0019
	7 d	0	0	0	0	0	0	0	0.9192	0.0808		7 d	0	0	0	0	0	0	0	0.9975	0.0025
	abundance, % (Ln = Lu, n = 0, 3 M HCl)											abundance, % (Ln = Lu, n = 1, 3 M HCl)
	Supp. Fig. 24C.	{Lu}AYFHVG-NH2	{Lu}AYFHVG-OH	{Lu}AYFHV-OH	{Lu}AYFH-OH	{Lu}AYF-OH	{Lu}AY-OH	{Lu}A-OH	HO2CPh{Lu}	HO2CPh{Ø}		Supp. Fig. 24C.	{Lu}AYFHVG-NH2	{Lu}AYFHVG-OH	{Lu}AYFHV-OH	{Lu}AYFH-OH	{Lu}AYF-OH	{Lu}AY-OH	{Lu}A-OH	HO2CBn{Lu}	HO2CBn{Ø}
	1 h	0.0009	0.4808	0.0179	0.0505	0.0896	0.0825	0.2091	0.0687	0		1 h	0.0005	0.3176	0.013	0.0416	0.0622	0.0463	0.1341	0.3847	0
	1 d	0	0	0	0	0	0	0.1181	0.8819	0		1 d	0	0	0	0	0	0	0.001	0.999	0
	2 d	0	0	0	0	0	0	0.0191	0.9809	0		2 d	0	0	0	0	0	0	0	0.9998	0.0002
	3 d	0	0	0	0	0	0	0.0049	0.9951	0		3 d	0	0	0	0	0	0	0	0.9996	0.0004
	4 d	0	0	0	0	0	0	0.0005	0.9988	0.0007		4 d	0	0	0	0	0	0	0	0.9994	0.0006
	5 d	0	0	0	0	0	0	0	0.9992	0.0008		5 d	0	0	0	0	0	0	0	0.9992	0.0008
	6 d	0	0	0	0	0	0	0	0.999	0.001		6 d	0	0	0	0	0	0	0	0.999	0.001
	7 d	0	0	0	0	0	0	0	0.999	0.001		7 d	0	0	0	0	0	0	0	0.9989	0.0011
	abundance, % (Ln = Y, n = 0, 3 M HCl)											abundance, % (Ln = Tm, n = 1, 3 M HCl)
	Supp. Fig. 24C.	{Y}AYFHVG-NH2	{Y}AYFHVG-OH	{Y}AYFHV-OH	{Y}AYFH-OH	{Y}AYF-OH	{Y}AY-OH	{Y}A-OH	HO2CPh{Y}	HO2CPh{Ø}		Supp. Fig. 24C.	{Tm}AYFHVG-NH2	{Tm}AYFHVG-OH	{Tm}AYFHV-OH	{Tm}AYFH-OH	{Tm}AYF-OH	{Tm}AY-OH	{Tm}A-OH	HO2CBn{Tm}	HO2CBn{Ø}
	1 h	0	0.4604	0.0157	0.0514	0.0946	0.0861	0.2175	0.0743	0		1 h	0.0015	0.344	0.0126	0.0406	0.0604	0.043	0.1276	0.3703	0
	1 d	0	0	0	0	0	0	0.1274	0.8383	0.0343		1 d	0	0	0	0	0	0	0.0025	0.9965	0.001
	2 d	0	0	0	0	0	0	0.0223	0.9116	0.0661		2 d	0	0	0	0	0	0	0	0.9982	0.0018
	3 d	0	0	0	0	0	0	0.0043	0.8992	0.0965		3 d	0	0	0	0	0	0	0	0.9975	0.0025
	4 d	0	0	0	0	0	0	0.0008	0.8705	0.1287		4 d	0	0	0	0	0	0	0	0.9968	0.0032
	5 d	0	0	0	0	0	0	0	0.8411	0.1589		5 d	0	0	0	0	0	0	0	0.9959	0.0041
	6 d	0	0	0	0	0	0	0	0.8078	0.1922		6 d	0	0	0	0	0	0	0	0.9952	0.0048
	7 d	0	0	0	0	0	0	0	0.772	0.228		7 d	0	0	0	0	0	0	0	0.9939	0.0061
	Supplementary Fig 25. LC-MS (single quadrupole) quantification of HO2CPh{Ln} tags.
	peak area - UV detection			peak area - MS detection
	Supp. Fig. 25A.	Sum of chelates		Supp. Fig. 25B.	HO2CPh{Lu}	HO2CPh{Tm}
	0.50 µM	64.2		0.25 µM	95400	101400
	2.50 µM	318.9		1.25 µM	324900	341600
	5.00 µM	634.5		2.50 µM	597400	643300
	8.00 µM	1030.9		4.00 µM	960600	1032100
	11.50 µM	1431.4		5.75 µM	1400700	1489000
	15.50 µM	1929.7		7.75 µM	1894800	2011600
	Supplementary Fig 26. Solid-phase extraction of HO2CPh{Ln} tags.
	HO2CPh{Tm} - recovery, %			HO2CPh{Tm} - recovery, %
	Supp. Fig. 26A.	strata-X-C		Supp. Fig. 26B.	chr...bond C18 ec
	fraction 1	0		fraction 1	0
	fraction 2	0		fraction 2	0
	fraction 3	0.591452		fraction 3	0.972916
	fraction 4	0.380515		fraction 4	0.00973339
	HO2CPh{Tm} - recovery, %			HO2CPh{Tm} - recovery, %
	Supp. Fig. 26A.	strata-X-CW		Supp. Fig. 26B.	chr...bond C18 ec
	fraction 1	0		fraction 1	0
	fraction 2	0.403033		fraction 2	0
	fraction 3	0.362132		fraction 3	0.992383
	fraction 4	0.0142463		fraction 4	0.00973339
	HO2CPh{Tm} - recovery, %			HO2CPh{Tm} - recovery, %
	Supp. Fig. 26A.	sep-pak tC18		Supp. Fig. 26B.	strata-X
	fraction 1	0.0901397		fraction 1	0
	fraction 2	0.843843		fraction 2	0
	fraction 3	0.0292002		fraction 3	0.991536
	fraction 4	0.0114262		fraction 4	0
	HO2CPh{Tm} - recovery, %			HO2CPh{Tm} - recovery, %
	Supp. Fig. 26A.	sep-pak C18		Supp. Fig. 26B.	strata-X-C
	fraction 1	0		fraction 1	0
	fraction 2	0.0892933		fraction 2	0
	fraction 3	0.0973339		fraction 3	1.0216
	fraction 4	0.790521		fraction 4	0
	fraction 4	0		fraction 4	0
	HO2CPh{Tm} - recovery, %
	Supp. Fig. 26A.	chr...bond HR-X
	fraction 1	0
	fraction 2	0.00761744
	fraction 3	0.935252
	Supplementary Fig 27. Quantification of HO2CPh{Ln} using LC-MS/MS.
	Each experiment (I-III) was performed in duplicate (biological replicate), and each was measured three times using LC-MS/MS (technical replicates)
	HO2CPh{Tm} - recovery, %					HO2CPh{Tm} - recovery, %					HO2CPh{Tm} - recovery, %
	Supp. Fig. 27A.	no SPE column	average	std. dev.		Supp. Fig. 27B.	Strata-X	average	std. dev.		Supp. Fig. 27C.	Strata-X-C	average	std. dev.
	I	0.67	0.692	0.0525738		II	0.622	0.619333	0.00378594		III	0.553	0.579667	0.0247857
		0.752					0.615					0.584
		0.654					0.621					0.602
	I	0.704	0.752	0.0729932		II	0.652	0.702	0.0433128		III	0.767	0.78	0.0297153
		0.716					0.728					0.814
		0.836					0.726					0.759
	Ø	0	0	0		Ø	0	0	0		Ø	0	0	0
		0					0					0
		0					0					0

## Sheet: Statistics
	Ordinary one way ANOVA (mulitple comparison test)
	Performed using GraphPad Prism software (version 8.4.3.). *ns = not significant.
	Caudate lobe
	Number of families		1	Number of comparisons per family		3	Alpha		0.05
	Bonferroni's multiple comparisons test
	Figure 9D.	Mean Diff,	95,00% CI of diff,	Significant?	Summary	Adjusted P Value
	Tm vs. Yb	-0.1985	-3,431 to 3,033	No	ns	>0,9999	A-B
	Tm vs. Lu	0.7891	-2,443 to 4,021	No	ns	>0,9999	A-C
	Yb vs. Lu	0.9876	-2,244 to 4,220	No	ns	>0,9999	B-C
	Test details
	Figure 9D.	Mean 1	Mean 2	Mean Diff,	SE of diff,	n1	n2	t	DF
	Tm vs. Yb	9.778	9.977	-0.1985	0.9831	3	3	0.2019	6
	Tm vs. Lu	9.778	8.989	0.7891	0.9831	3	3	0.8026	6
	Yb vs. Lu	9.977	8.989	0.9876	0.9831	3	3	1.005	6
	Left lateral lobe
	Number of families		1	Number of comparisons per family		3	Alpha		0.05
	Bonferroni's multiple comparisons test
	Figure 9D.	Mean Diff,	95,00% CI of diff,	Significant?	Summary	Adjusted P Value
	Tm vs. Yb	-0.4289	-2,631 to 1,773	No	ns	>0,9999	A-B
	Tm vs. Lu	0.6546	-1,547 to 2,857	No	ns	>0,9999	A-C
	Yb vs. Lu	1.084	-1,118 to 3,286	No	ns	0.4706	B-C
	Test details
	Figure 9D.	Mean 1	Mean 2	Mean Diff,	SE of diff,	n1	n2	t	DF
	Tm vs. Yb	9.506	9.935	-0.4289	0.6698	3	3	0.6403	6
	Tm vs. Lu	9.506	8.851	0.6546	0.6698	3	3	0.9773	6
	Yb vs. Lu	9.935	8.851	1.084	0.6698	3	3	1.618	6
