# Supplementary material for: Ultra-inert lanthanide chelates as mass tags for multiplexed bioanalysis
Source: Nat Commun. 2024 Nov 13;15:9836. doi: 10.1038/s41467-024-53867-1 (PMC11561307; doi:10.1038/s41467-024-53867-1)
Supplement: Supplementary file 5 — Supplementary Data 3 [file 41467_2024_53867_MOESM5_ESM.txt]

[Lu(L1)]
Lu        -0.06912       -0.08861        0.00859
N          1.21972       -1.33948        1.88032
C          1.79416       -2.61978        1.43424
H          1.03924       -3.39298        1.58426
H          2.64501       -2.90182        2.06895
C          2.23284       -2.61539       -0.01558
H          3.07467       -1.93865       -0.15104
H          2.59302       -3.61958       -0.27988
N          1.15379       -2.18284       -0.90984
C          0.18926       -3.27771       -1.08685
H         -0.03666       -3.70111       -0.10611
H          0.64141       -4.08560       -1.67921
C         -1.09238       -2.83963       -1.75513
H         -1.71923       -3.72235       -1.93853
H         -0.87876       -2.41027       -2.73280
N         -1.81701       -1.84739       -0.94257
C         -2.60247       -2.55010        0.08021
H         -2.02136       -3.40572        0.42640
H         -3.51981       -2.96663       -0.35809
C         -2.96272       -1.66526        1.24800
H         -3.63160       -0.87160        0.91604
H         -3.51911       -2.25348        1.99174
N         -1.77551       -1.04060        1.83537
C         -1.04175       -2.03331        2.62913
H         -0.95914       -2.95161        2.04467
H         -1.61035       -2.29174        3.53437
C          0.33499       -1.57323        3.03760
H          0.77751       -2.31781        3.71242
H          0.26114       -0.64794        3.60655
C          2.26488       -0.39979        2.30386
H          2.93087       -0.87313        3.03665
H          1.76402        0.43837        2.79434
C          3.08134        0.18885        1.19700
N          2.44403        0.57486        0.08204
C          3.17922        1.19063       -0.87119
C          4.54707        1.42612       -0.72732
H          5.07529        1.92873       -1.52612
C          5.18624        1.01326        0.42153
H          6.24854        1.18033        0.55389
C          4.43957        0.37996        1.39844
H          4.89737        0.03739        2.31784
C          1.67791       -1.76688       -2.22060
H          1.88341       -2.62525       -2.86868
H          2.62027       -1.23633       -2.06876
C          0.74905       -0.78315       -2.93655
O          0.08163       -0.02623       -2.13593
O          0.70853       -0.76355       -4.14713
C         -2.15754        0.10720        2.66603
H         -2.43505       -0.19188        3.68318
H         -3.04087        0.57759        2.22793
C         -1.10001        1.20654        2.73266
O         -0.17895        1.12102        1.83690
O         -1.22135        2.08738        3.55629
C          2.56842        1.62608       -2.07689
C         -1.33151        3.15637        0.12851
N         -2.17671        1.01370       -0.64956
C         -2.69020       -1.04853       -1.80930
C         -2.44903        2.28807       -0.35865
C         -3.12315        0.26701       -1.23632
C         -3.71580        2.82871       -0.53221
H         -3.89954        3.86511       -0.27724
C         -4.40965        0.73671       -1.43562
C         -4.71751        2.03179       -1.05064
H         -5.15174        0.10022       -1.90117
H         -5.71795        2.42466       -1.18826
H         -3.56824       -1.62805       -2.12188
H         -2.11616       -0.79539       -2.70497
N         -0.05923        2.61268       -0.36175
N          0.91414        3.26012        0.01745
N          1.85594        3.79081        0.30911
H         -1.32860        3.20796        1.22408
H         -1.48332        4.16925       -0.25695
C          2.14005        2.00301       -3.13274
H          1.71233        2.28308       -4.06823

TS-1,4-[Lu(L1)]
Lu         0.09125       -0.21412        0.02074
N          1.89721       -0.91896        1.78443
C          2.57662       -2.17198        1.42591
H          1.93710       -3.00691        1.71377
H          3.50289       -2.28528        2.00488
C          2.88765       -2.24387       -0.05009
H          3.56905       -1.43849       -0.32490
H          3.40721       -3.18600       -0.27226
N          1.66715       -2.10220       -0.84849
C          0.92749       -3.37203       -0.83249
H          0.92373       -3.75426        0.19022
H          1.44896       -4.12333       -1.44214
C         -0.49130       -3.24831       -1.33058
H         -0.95960       -4.24120       -1.32474
H         -0.49300       -2.91777       -2.36756
N         -1.29164       -2.30000       -0.52749
C         -1.79639       -2.98989        0.66849
H         -1.01291       -3.66224        1.02195
H         -2.65299       -3.62874        0.41385
C         -2.19309       -2.03799        1.77182
H         -3.03703       -1.43129        1.44363
H         -2.53714       -2.61319        2.64248
N         -1.09837       -1.12672        2.12819
C         -0.09603       -1.82978        2.94335
H          0.09024       -2.80720        2.49493
H         -0.49632       -2.02222        3.94836
C          1.20673       -1.07198        3.07630
H          1.84661       -1.58946        3.80371
H          1.01432       -0.07826        3.48049
C          2.88077        0.17207        1.86361
H          3.80376       -0.16426        2.35128
H          2.44639        0.95824        2.48790
C          3.18105        0.85041        0.55834
N          2.11663        1.06502       -0.21521
C          2.18303        1.99157       -1.19492
C          3.40271        2.55769       -1.57099
H          3.43881        3.26991       -2.38403
C          4.52770        2.21908       -0.84985
H          5.48903        2.64067       -1.11938
C          4.41872        1.38934        0.26486
H          5.27088        1.19164        0.90251
C          1.98282       -1.70582       -2.22931
H          2.36216       -2.54620       -2.82015
H          2.76142       -0.93934       -2.19652
C          0.78087       -1.07354       -2.93238
O          0.02662       -0.39180       -2.13547
O          0.61005       -1.23435       -4.11882
C         -1.61253        0.04265        2.85636
H         -1.66945       -0.13691        3.93487
H         -2.63177        0.24466        2.51827
C         -0.84372        1.33495        2.59022
O         -0.13619        1.33104        1.51240
O         -1.00535        2.27327        3.33914
C          0.90418        2.37242       -1.64933
C         -2.40115        2.90638        0.17775
N         -2.40743        0.49415       -0.50700
C         -2.38620       -1.81155       -1.37606
C         -3.06805        1.66280       -0.35703
C         -3.10627       -0.56229       -0.95500
C         -4.42669        1.77645       -0.62532
H         -4.91101        2.73702       -0.50786
C         -4.47436       -0.51893       -1.19256
C         -5.15019        0.67044       -1.02572
H         -4.98812       -1.41109       -1.52789
H         -6.21450        0.74086       -1.21621
H         -3.12316       -2.60927       -1.53231
H         -1.94924       -1.56859       -2.34800
N         -1.29094        3.40950       -0.64482
N         -0.34701        3.93714       -0.01027
N          0.78504        4.05643       -0.00417
H         -2.05306        2.73414        1.19585
H         -3.16421        3.68477        0.22186
C         -0.31024        2.32309       -1.89379
H         -1.09797        1.94768       -2.51292

TS-1,5-[Lu(L1)]
Lu         0.01015       -0.25600        0.06461
N         -1.37294       -2.33983       -0.54663
C         -1.93835       -2.97891        0.65165
H         -1.18124       -3.64830        1.06326
H         -2.79294       -3.61483        0.38397
C         -2.36750       -1.98138        1.70320
H         -3.17758       -1.36472        1.31251
H         -2.77045       -2.51948        2.57206
N         -1.27105       -1.08388        2.08753
C         -0.31762       -1.77746        2.96921
H         -0.13716       -2.77436        2.56149
H         -0.76137       -1.92426        3.96357
C          1.00398       -1.05252        3.13061
H          1.61308       -1.59351        3.86643
H          0.83796       -0.05733        3.53860
N          1.72719       -0.92515        1.85028
C          2.44860       -2.17259        1.56674
H          1.81955       -3.00796        1.87757
H          3.36158       -2.23690        2.17392
C          2.80068       -2.30452        0.10444
H          3.49984       -1.51801       -0.17908
H          3.31599       -3.25979       -0.06616
N          1.60675       -2.17801       -0.73587
C          0.84852       -3.43523       -0.69233
H          0.78312       -3.76319        0.34700
H          1.39021       -4.22439       -1.23306
C         -0.53651       -3.31383       -1.27540
H         -1.01288       -4.30292       -1.28147
H         -0.46694       -3.00104       -2.31623
C         -2.42320       -1.86792       -1.45750
H         -3.21555       -2.62098       -1.55413
H         -1.96409       -1.74861       -2.44218
C         -3.03565       -0.52941       -1.17108
N         -2.26925        0.42980       -0.63889
C         -2.76375        1.68472       -0.59201
C         -4.03758        1.99560       -1.07263
H         -4.37762        3.02101       -1.02498
C         -4.83461        0.98811       -1.57238
H         -5.83472        1.20307       -1.92973
C         -4.32844       -0.29852       -1.61662
H         -4.91229       -1.11597       -2.02085
C         -1.79318        0.12411        2.74751
H         -2.03648       -0.05840        3.79938
H         -2.71622        0.42179        2.24365
C         -0.84935        1.32146        2.62602
O         -0.08622        1.27303        1.58865
O         -0.89696        2.20657        3.44972
C          1.96591       -1.83603       -2.11849
H          2.26473       -2.71668       -2.69702
H          2.82366       -1.15898       -2.09517
C          0.86547       -1.08142       -2.86576
O          0.06501       -0.41447       -2.10064
O          0.83194       -1.11973       -4.07411
C         -2.02136        2.73944        0.00527
C          1.05266        2.34271       -2.10902
N          2.04025        1.05017       -0.29192
C          2.66055        0.21167        1.89791
C          2.26016        1.84181       -1.35250
C          3.03605        0.80718        0.56728
C          3.53450        2.29237       -1.66104
H          3.68584        2.92481       -2.52678
C          4.33363        1.22801        0.31944
C          4.59013        1.95183       -0.83256
H          5.12166        1.00664        1.02851
H          5.59580        2.28646       -1.05870
H          3.56640       -0.05327        2.45673
H          2.15681        1.02051        2.43343
N          0.04522        2.84044       -1.17650
N          0.35762        3.80954       -0.46201
N         -0.08570        4.45652        0.39223
H          0.57713        1.54566       -2.67771
H          1.35905        3.12511       -2.80761
C         -1.79709        3.70016        0.74439
H         -2.03218        4.32740        1.57867

cz-1,4-[Lu(L1)]
Lu        -0.51498       -0.15827        0.13672
N         -2.73477        0.54705       -0.85090
C         -3.81902       -0.39090       -0.50543
H         -3.77202       -1.23309       -1.19644
H         -4.79428        0.08589       -0.66934
C         -3.72809       -0.88565        0.91696
H         -3.77116       -0.04531        1.61355
H         -4.60314       -1.51157        1.14065
N         -2.48054       -1.60893        1.17608
C         -2.51704       -2.95879        0.61573
H         -2.95152       -2.91364       -0.38476
H         -3.17354       -3.61612        1.20322
C         -1.13628       -3.56699        0.57185
H         -1.19930       -4.58790        0.17124
H         -0.75855       -3.66258        1.58858
N         -0.15137       -2.77129       -0.19737
C         -0.43622       -3.00043       -1.63224
H         -1.51856       -3.08097       -1.74939
H         -0.02871       -3.97253       -1.93958
C          0.07782       -1.93792       -2.57181
H          1.15295       -1.81984       -2.43500
H         -0.07660       -2.27108       -3.60705
N         -0.54311       -0.62054       -2.35696
C         -1.88234       -0.51299       -2.93133
H         -2.42071       -1.44527       -2.74580
H         -1.84512       -0.38950       -4.02192
C         -2.62860        0.65536       -2.32022
H         -3.62743        0.73994       -2.76693
H         -2.10667        1.58672       -2.54630
C         -3.05004        1.87206       -0.28807
H         -3.34484        1.73945        0.75599
H         -3.90734        2.31234       -0.81172
C         -1.88613        2.81536       -0.31077
N         -0.71722        2.32429        0.12995
C          0.31856        3.17597        0.27711
C          0.22860        4.51194       -0.11394
H          1.10152        5.14156       -0.00332
C         -0.95866        4.98832       -0.62177
H         -1.04929        6.02162       -0.93512
C         -2.04734        4.12791       -0.70488
H         -3.00738        4.47191       -1.06915
C         -2.25271       -1.63958        2.63015
H         -1.61428       -2.48556        2.88896
H         -3.18895       -1.76223        3.18287
C         -1.51011       -0.39755        3.11157
O         -0.66554        0.05038        2.22644
O         -1.69736        0.05094        4.21140
C          0.36543        0.39635       -2.90946
H         -0.11239        1.37888       -2.89042
H          0.63705        0.17490       -3.94691
C          1.61413        0.48246       -2.03374
O          1.34899        0.23680       -0.78630
O          2.68774        0.75072       -2.50677
C          1.56339        2.66091        0.81143
C          3.81287        0.25869        2.08138
N          2.58641       -1.55008        1.03178
C          1.19192       -3.30993        0.18699
C          3.67495       -0.78854        1.00012
C          2.39474       -2.42132        0.04113
C          4.61747       -0.86387       -0.01734
H          5.47594       -0.20438       -0.01369
C          3.28844       -2.57078       -1.00827
C          4.41693       -1.76808       -1.04177
H          3.10914       -3.30852       -1.78249
H          5.12627       -1.84387       -1.85662
H          1.35523       -4.25234       -0.35016
H          1.13698       -3.54476        1.24946
N          3.10693        1.45137        1.65568
N          3.68510        2.29852        0.79278
N          2.76493        3.04594        0.30018
H          4.85487        0.52902        2.24593
H          3.37028       -0.09123        3.01312
C          1.78440        1.64860        1.71267
H          1.12756        1.08847        2.35890

cz-1,5-[Lu(L1)]
Lu        -0.39827       -0.20804        0.02670
N         -0.98740       -2.57868       -0.55976
C         -2.36531       -2.67193       -1.07474
H         -3.03514       -2.72200       -0.21443
H         -2.50089       -3.61367       -1.62416
C         -2.76779       -1.51747       -1.96239
H         -2.13001       -1.49119       -2.84539
H         -3.79167       -1.68635       -2.32274
N         -2.65655       -0.21522       -1.29378
C         -3.80823        0.07303       -0.44477
H         -4.08317       -0.83948        0.08995
H         -4.68825        0.36286       -1.03507
C         -3.47207        1.17327        0.53684
H         -4.33284        1.38084        1.18545
H         -3.26338        2.09759       -0.00390
N         -2.28359        0.84729        1.34485
C         -2.68025       -0.04724        2.44667
H         -3.39373       -0.76753        2.04159
H         -3.21889        0.51637        3.22065
C         -1.52547       -0.78285        3.08603
H         -0.83271       -0.06676        3.52876
H         -1.90729       -1.39707        3.91241
N         -0.76177       -1.60478        2.13537
C         -1.40228       -2.88871        1.85826
H         -2.47818       -2.72797        1.75656
H         -1.27116       -3.59369        2.69001
C         -0.83981       -3.49105        0.58788
H         -1.32072       -4.45539        0.37906
H          0.22400       -3.69708        0.71649
C         -0.01204       -2.92582       -1.60278
H         -0.26637       -2.36573       -2.50508
H         -0.06805       -3.99559       -1.84020
C          1.40877       -2.55811       -1.26139
N          1.63557       -1.34488       -0.73106
C          2.90458       -0.91394       -0.60500
C          3.98048       -1.74140       -0.93214
H          4.98667       -1.35838       -0.82684
C          3.74424       -3.01601       -1.40003
H          4.56976       -3.67392       -1.64437
C          2.43371       -3.42826       -1.58428
H          2.20681       -4.40780       -1.98625
C         -2.45622        0.82195       -2.31196
H         -2.60447        1.81162       -1.87688
H         -3.16782        0.72904       -3.14059
C         -1.02445        0.79187       -2.84488
O         -0.23318        0.03335       -2.15402
O         -0.71991        1.47045       -3.79645
C          0.59398       -1.78516        2.67173
H          1.12512       -2.54698        2.09717
H          0.57776       -2.11911        3.71494
C          1.40454       -0.49357        2.54349
O          0.92720        0.32344        1.65974
O          2.39623       -0.34754        3.21502
C          3.22772        0.41917       -0.09668
C          1.79817        2.05851       -1.48829
N         -0.15856        2.19128       -0.03611
C         -1.68527        2.09394        1.84484
C          0.69593        2.85100       -0.82873
C         -0.97700        2.87871        0.77139
C          0.65326        4.23190       -0.93996
H          1.35443        4.73834       -1.58982
C         -1.07154        4.25707        0.70924
C         -0.26327        4.94050       -0.18615
H         -1.75354        4.78606        1.36336
H         -0.31998        6.01973       -0.26310
H         -0.92533        1.83757        2.58769
H         -2.44156        2.71948        2.33524
N          4.19697        2.06292        1.02958
N          3.35730        2.60234        0.21452
N          2.75050        1.63760       -0.47398
H          1.40903        1.18507       -2.00987
H          2.31963        2.68493       -2.21111
C          4.16202        0.72802        0.86620
H          4.75038        0.05957        1.47292

[La(L1)]
La         0.03797       -0.04019       -0.07946
N         -1.52233        0.85530        2.05832
C         -2.08174        2.19562        1.81163
H         -1.37707        2.92650        2.21089
H         -3.00807        2.33432        2.38688
C         -2.37074        2.51940        0.35665
H         -3.15839        1.86640       -0.01712
H         -2.76833        3.54452        0.30932
N         -1.20884        2.36128       -0.52737
C         -0.23905        3.44220       -0.30419
H         -0.11336        3.57469        0.77233
H         -0.64272        4.39213       -0.68554
C          1.11800        3.21766       -0.94234
H          1.70312        4.14205       -0.83776
H          1.00271        3.05063       -2.01177
N          1.85309        2.07625       -0.36463
C          2.50014        2.48556        0.88972
H          1.87138        3.24019        1.36373
H          3.45678        2.98585        0.68231
C          2.74903        1.34732        1.85695
H          3.44978        0.63779        1.41683
H          3.23857        1.75299        2.75533
N          1.52916        0.61142        2.20401
C          0.68142        1.42785        3.08179
H          0.61139        2.43145        2.65872
H          1.15818        1.54062        4.06719
C         -0.71070        0.87547        3.29017
H         -1.20961        1.47289        4.06602
H         -0.65202       -0.13826        3.68491
C         -2.56687       -0.16325        2.22891
H         -3.26931        0.13376        3.01964
H         -2.06784       -1.08113        2.55621
C         -3.33613       -0.52182        0.99233
N         -2.64117       -0.70653       -0.13413
C         -3.29522       -1.12538       -1.23344
C         -4.66463       -1.37947       -1.23534
H         -5.14111       -1.72195       -2.14410
C         -5.37616       -1.17542       -0.06952
H         -6.44426       -1.35556       -0.04033
C         -4.70549       -0.73495        1.05961
H         -5.23301       -0.56448        1.98974
C         -1.63057        2.32815       -1.93631
H         -1.83284        3.33277       -2.32511
H         -2.56402        1.76234       -2.00328
C         -0.65269        1.60402       -2.87165
O          0.06295        0.70179       -2.28850
O         -0.64369        1.88753       -4.04811
C          1.86678       -0.65937        2.85866
H          2.12599       -0.51865        3.91420
H          2.74741       -1.07598        2.36109
C          0.77068       -1.72531        2.73789
O          0.12889       -1.68021        1.61818
O          0.60535       -2.51966        3.63659
C         -2.53323       -1.28327       -2.42375
C          1.87404       -3.06911       -0.50398
N          2.50927       -0.74653       -0.80102
C          2.83798        1.59329       -1.34166
C          2.91433       -2.01553       -0.75091
C          3.39158        0.22065       -1.08223
C          4.24639       -2.36748       -0.91796
H          4.54568       -3.40754       -0.87677
C          4.73917       -0.05348       -1.24822
C          5.17211       -1.36674       -1.14983
H          5.43430        0.74787       -1.46550
H          6.22050       -1.60947       -1.27749
H          3.66403        2.30920       -1.44860
H          2.32439        1.52415       -2.30518
N          0.58297       -2.60476       -1.03140
N         -0.32428       -3.43535       -0.94293
N         -1.20984       -4.11799       -0.91680
H          1.78080       -3.25965        0.57218
H          2.17724       -4.00005       -0.99140
C         -1.88317       -1.36101       -3.43047
H         -1.29032       -1.38064       -4.31698

TS-1,4-[La(L1)]
La         0.11045       -0.02769       -0.02220
N          2.16481       -0.96276        1.78529
C          2.83207       -2.16845        1.27107
H          2.24051       -3.03713        1.55900
H          3.80676       -2.30022        1.76153
C          3.03984       -2.16351       -0.22679
H          3.65290       -1.30504       -0.50756
H          3.61262       -3.06124       -0.50493
N          1.78480       -2.07800       -0.97705
C          1.03716       -3.33740       -0.87626
H          1.04446       -3.66360        0.16536
H          1.54477       -4.12806       -1.44921
C         -0.39489       -3.25237       -1.36007
H         -0.82927       -4.26120       -1.33577
H         -0.41616       -2.94274       -2.40353
N         -1.22949       -2.32047       -0.57345
C         -1.69891       -2.99006        0.64965
H         -0.93736       -3.71307        0.94690
H         -2.60121       -3.58078        0.43771
C         -2.00287       -2.07017        1.81434
H         -2.79849       -1.37464        1.53670
H         -2.40215       -2.68353        2.63623
N         -0.86870       -1.25672        2.27743
C          0.19311       -2.04524        2.90851
H          0.36629       -2.94327        2.31302
H         -0.11918       -2.39612        3.90297
C          1.49322       -1.27006        3.06154
H          2.16086       -1.83431        3.72849
H          1.28559       -0.32200        3.55932
C          3.14592        0.11931        1.97322
H          4.09166       -0.26943        2.37221
H          2.74474        0.80324        2.72725
C          3.40487        0.97953        0.76388
N          2.32214        1.31468        0.06796
C          2.37751        2.26283       -0.88334
C          3.58389        2.86422       -1.23074
H          3.61492        3.62265       -2.00121
C          4.72067        2.46838       -0.55089
H          5.67745        2.91132       -0.80212
C          4.64152        1.52795        0.47318
H          5.51905        1.24702        1.04180
C          2.05435       -1.75031       -2.38382
H          2.41287       -2.62135       -2.94425
H          2.84057       -0.99043       -2.41447
C          0.84384       -1.13905       -3.09468
O          0.14651       -0.36275       -2.33174
O          0.62597       -1.39317       -4.25710
C         -1.39058       -0.22869        3.19791
H         -0.64944       -0.00722        3.96816
H         -2.29028       -0.57649        3.71279
C         -1.66640        1.09031        2.47964
O         -0.75882        1.38555        1.61126
O         -2.64828        1.75018        2.75196
C          1.08347        2.58205       -1.38779
C         -2.70429        2.93100       -0.21053
N         -2.52599        0.47714       -0.73550
C         -2.33791       -1.87285       -1.43622
C         -3.26944        1.57602       -0.56542
C         -3.15506       -0.68885       -0.99149
C         -4.66293        1.53276       -0.61673
H         -5.22927        2.44665       -0.48823
C         -4.53329       -0.80361       -1.00286
C         -5.30401        0.33038       -0.80571
H         -4.99406       -1.76488       -1.19226
H         -6.38607        0.27599       -0.82022
H         -3.01855       -2.71241       -1.62803
H         -1.89161       -1.58172       -2.39058
N         -1.36136        3.26868       -0.67166
N         -0.57201        3.79124        0.13746
N          0.54772        3.95389        0.30941
H         -2.72308        2.97975        0.88466
H         -3.39912        3.67722       -0.60277
C         -0.04611        2.40441       -1.87162
H         -0.69147        2.00180       -2.62563

TS-1,5-[La(L1)]
La         0.07962        0.22084        0.20068
N          1.68017        1.81713       -1.44657
C          1.39343        3.24199       -1.22833
H          0.46811        3.49416       -1.74584
H          2.17268        3.87118       -1.68205
C          1.26430        3.59177        0.24247
H          2.17812        3.30937        0.76882
H          1.17649        4.68292        0.34451
N          0.14689        2.90190        0.89927
C         -1.12542        3.55513        0.55656
H         -1.06857        3.89181       -0.47968
H         -1.25353        4.46409        1.16135
C         -2.35922        2.69481        0.75126
H         -3.24240        3.31981        0.55275
H         -2.42956        2.38330        1.79286
N         -2.38420        1.48546       -0.09446
C         -2.66844        1.85961       -1.48590
H         -2.09722        2.75976       -1.71602
H         -3.72717        2.13818       -1.59608
C         -2.34141        0.78395       -2.49813
H         -2.94470       -0.10014       -2.29603
H         -2.64127        1.14000       -3.49495
N         -0.92988        0.38387       -2.47280
C         -0.11334        1.38733       -3.16703
H         -0.53774        2.37209       -2.96653
H         -0.19608        1.24656       -4.25465
C          1.36327        1.39149       -2.82173
H          1.87322        2.04928       -3.54202
H          1.77412        0.38894       -2.95081
C          3.10997        1.56366       -1.19420
H          3.45233        2.25684       -0.42318
H          3.69817        1.78093       -2.09453
C          3.40897        0.18009       -0.69518
N          2.75862       -0.17807        0.41331
C          3.02866       -1.37059        0.96566
C          3.94114       -2.26134        0.40319
H          4.12028       -3.21817        0.87493
C          4.59259       -1.88845       -0.75461
H          5.29906       -2.56258       -1.22392
C          4.33517       -0.64293       -1.31040
H          4.83827       -0.32017       -2.21326
C          0.33058        2.87047        2.36031
H          0.11742        3.84370        2.81595
H          1.37476        2.62029        2.56970
C         -0.51414        1.78127        3.03629
O         -0.49885        0.65885        2.38803
O         -1.10058        2.01522        4.06596
C         -0.75855       -0.94659       -3.07542
H         -0.55275       -0.88505       -4.15079
H         -1.69200       -1.50421       -2.97790
C          0.30149       -1.83120       -2.41844
O          0.87503       -1.32378       -1.38342
O          0.47773       -2.94519       -2.86443
C          2.35837       -1.66453        2.18821
C         -0.45453       -3.23830        0.47112
N         -2.01647       -1.40123        0.20938
C         -3.40332        0.56030        0.42485
C         -1.82149       -2.71578        0.09326
C         -3.23586       -0.88376        0.03481
C         -2.84318       -3.56638       -0.30459
H         -2.66001       -4.62915       -0.40306
C         -4.30628       -1.67167       -0.35320
C         -4.09484       -3.02953       -0.54834
H         -5.28790       -1.23449       -0.48825
H         -4.91191       -3.66978       -0.85985
H         -4.41252        0.90516        0.16233
H         -3.32717        0.58000        1.51642
N          0.20170       -2.34218        1.42318
N         -0.14674       -2.46077        2.62436
N          0.27249       -2.25289        3.68066
H          0.19233       -3.29025       -0.40751
H         -0.54802       -4.24786        0.87782
C          2.07919       -1.71172        3.38939
H          2.34936       -1.57228        4.41585

cz-1,4-[La(L1)]
La        -0.22535       -0.20489        0.26020
N         -2.71927        0.05345       -0.99307
C         -3.57074       -1.11118       -0.70283
H         -3.28360       -1.91946       -1.37561
H         -4.61956       -0.88163       -0.93942
C         -3.48421       -1.58791        0.73086
H         -3.71354       -0.76804        1.41584
H         -4.26408       -2.34514        0.89840
N         -2.16432       -2.11204        1.09947
C         -1.93588       -3.44143        0.53404
H         -2.35515       -3.47511       -0.47261
H         -2.47367       -4.21105        1.10668
C         -0.46775       -3.80730        0.50800
H         -0.36240       -4.83993        0.14492
H         -0.08373       -3.79799        1.52871
N          0.37330       -2.88855       -0.28549
C          0.10780       -3.10654       -1.71900
H         -0.96333       -3.26934       -1.84198
H          0.59168       -4.03656       -2.04927
C          0.54717       -1.98444       -2.63375
H          1.59802       -1.74691       -2.45172
H          0.48782       -2.33737       -3.67361
N         -0.22236       -0.74335       -2.46604
C         -1.56710       -0.83556       -3.03496
H         -1.95543       -1.84150       -2.86745
H         -1.54230       -0.70207       -4.12569
C         -2.51395        0.19193       -2.44544
H         -3.47717        0.13664       -2.97338
H         -2.12062        1.19486       -2.62579
C         -3.38018        1.26783       -0.48555
H         -3.70011        1.08051        0.54266
H         -4.28534        1.48175       -1.06987
C         -2.48337        2.47061       -0.46451
N         -1.28326        2.29139        0.09237
C         -0.46081        3.34326        0.22841
C         -0.79212        4.60693       -0.24594
H         -0.08569        5.41889       -0.13342
C         -2.02298        4.78091       -0.84730
H         -2.31364        5.75264       -1.22877
C         -2.89049        3.70026       -0.95116
H         -3.86652        3.81060       -1.40740
C         -2.07194       -2.14533        2.56641
H         -1.23236       -2.77790        2.86381
H         -2.97841       -2.56570        3.01583
C         -1.79357       -0.75834        3.14726
O         -0.91389       -0.09635        2.45222
O         -2.34397       -0.38480        4.15139
C          0.53588        0.35438       -3.08594
H         -0.08798        1.25075       -3.12686
H          0.83783        0.10270       -4.10887
C          1.76072        0.68970       -2.23294
O          1.47114        0.73292       -0.97037
O          2.84373        0.86461       -2.73632
C          0.81190        3.03892        0.86083
C          3.16798        0.88944        2.37407
N          2.49089       -1.06404        1.06555
C          1.79562       -3.15264        0.03794
C          3.41419       -0.12202        1.27729
C          2.72688       -1.97036        0.10511
C          4.56072       -0.00665        0.50426
H          5.26184        0.79490        0.69765
C          3.83804       -1.91078       -0.71835
C          4.75926       -0.89356       -0.53370
H          3.98067       -2.65326       -1.49442
H          5.62036       -0.80153       -1.18363
H          2.20408       -3.89215       -0.66011
H          1.82634       -3.61160        1.02809
N          2.39526        1.99792        1.85067
N          2.94963        2.87543        1.01490
N          2.00253        3.52377        0.43005
H          4.11190        1.27756        2.75462
H          2.60344        0.44334        3.19239
C          1.05351        2.07086        1.80730
H          0.40507        1.51331        2.47191

cz-1,5-[La(L1)]
La        -0.11389       -0.31051        0.05239
N          1.03476       -2.66725       -0.50422
C          0.04763       -3.59480       -1.08822
H         -0.50184       -4.05368       -0.26537
H          0.56120       -4.42006       -1.60217
C         -0.93305       -2.96210       -2.05710
H         -0.38814       -2.50698       -2.88424
H         -1.54894       -3.76269       -2.49238
N         -1.77996       -1.91362       -1.47426
C         -2.88858       -2.44329       -0.68317
H         -2.52409       -3.29364       -0.10160
H         -3.69151       -2.83606       -1.32367
C         -3.47552       -1.39165        0.24438
H         -4.33672       -1.81720        0.77868
H         -3.86298       -0.55868       -0.34530
N         -2.49547       -0.84347        1.19529
C         -2.26187       -1.80573        2.28901
H         -2.29953       -2.80566        1.85333
H         -3.08749       -1.76460        3.01390
C         -0.96045       -1.64011        3.05669
H         -0.92567       -0.64501        3.50298
H         -0.97177       -2.35424        3.89279
N          0.27406       -1.78707        2.26876
C          0.61233       -3.16653        1.91603
H         -0.30792       -3.70264        1.67340
H          1.05777       -3.69999        2.76735
C          1.58311       -3.23170        0.74081
H          1.89295       -4.27534        0.58763
H          2.49070       -2.67422        0.98313
C          2.09903       -2.36272       -1.47518
H          1.62038       -2.22500       -2.44864
H          2.78501       -3.21491       -1.57170
C          2.90557       -1.09969       -1.24721
N          2.28499       -0.01840       -0.76768
C          2.90204        1.17166       -0.72545
C          4.21816        1.30069       -1.16012
H          4.69709        2.27060       -1.13674
C          4.88750        0.17638       -1.60811
H          5.91882        0.25122       -1.93230
C          4.22941       -1.04336       -1.65300
H          4.73099       -1.93277       -2.01400
C         -2.25550       -1.03266       -2.54798
H         -3.10533       -0.44397       -2.20014
H         -2.61136       -1.60265       -3.41544
C         -1.19279       -0.02268       -2.99846
O         -0.09106       -0.07375       -2.32350
O         -1.46682        0.76006       -3.87961
C          1.37327       -1.14141        3.00200
H          2.33176       -1.47865        2.60333
H          1.36569       -1.41756        4.06304
C          1.36765        0.38864        2.86489
O          0.54499        0.82784        1.96765
O          2.13467        1.03068        3.53978
C          2.23677        2.32880       -0.10364
C         -0.00330        2.81823       -1.36263
N         -1.66579        1.69759        0.01954
C         -2.93924        0.47202        1.69103
C         -1.39048        2.75069       -0.75358
C         -2.82180        1.59749        0.68182
C         -2.33460        3.74535       -0.95001
H         -2.10471        4.59975       -1.57305
C         -3.81073        2.55244        0.52173
C         -3.56149        3.62965       -0.31853
H         -4.75135        2.46606        1.05155
H         -4.31850        4.39179       -0.46100
H         -2.29911        0.74708        2.53491
H         -3.96961        0.41877        2.06670
N          1.85663        3.98661        1.32229
N          0.83324        3.91171        0.55234
N          1.01125        2.91086       -0.31554
H          0.19250        1.94508       -1.99138
H          0.07104        3.70242       -1.99596
C          2.74494        3.04220        0.95594
H          3.66444        2.88024        1.49452

[Ca(L1)]
Ca        -0.03465       -0.04671       -0.06259
N          1.31962       -0.78431        2.16623
C          1.92630       -2.10795        2.02866
H          1.20194       -2.84408        2.38233
H          2.80116       -2.20899        2.69176
C          2.35245       -2.46793        0.61380
H          3.16282       -1.81113        0.29979
H          2.77189       -3.48848        0.63443
N          1.27966       -2.34677       -0.36795
C          0.32924       -3.44700       -0.23425
H          0.11217       -3.58847        0.82732
H          0.78484       -4.38874       -0.58527
C         -0.97544       -3.24909       -0.98412
H         -1.54088       -4.19388       -0.94291
H         -0.76860       -3.06188       -2.03615
N         -1.77616       -2.14062       -0.45672
C         -2.51652       -2.57269        0.72320
H         -1.90292       -3.29872        1.25982
H         -3.43336       -3.11354        0.43407
C         -2.89877       -1.44306        1.65846
H         -3.60033       -0.78018        1.15199
H         -3.44301       -1.87328        2.51752
N         -1.75883       -0.64277        2.08282
C         -0.94462       -1.37623        3.04104
H         -0.80261       -2.39410        2.67116
H         -1.47494       -1.47029        4.00546
C          0.40657       -0.75185        3.31373
H          0.85823       -1.26032        4.18093
H          0.26508        0.28880        3.60155
C          2.30621        0.27615        2.34635
H          2.95505        0.06447        3.21133
H          1.74332        1.19081        2.55603
C          3.16843        0.59194        1.15981
N          2.56821        0.72848       -0.02362
C          3.31404        1.11016       -1.07364
C          4.68026        1.37407       -0.96948
H          5.22813        1.68548       -1.84873
C          5.29279        1.21790        0.25656
H          6.35449        1.40493        0.36924
C          4.52825        0.81503        1.33789
H          4.97165        0.67845        2.31652
C          1.80844       -2.27855       -1.73247
H          2.07645       -3.27214       -2.11654
H          2.72328       -1.68009       -1.71663
C          0.88652       -1.57295       -2.74664
O          0.10707       -0.70403       -2.25064
O          1.01104       -1.88322       -3.92501
C         -2.18532        0.65129        2.61105
H         -2.35650        0.61740        3.69641
H         -3.14668        0.91329        2.16400
C         -1.26636        1.84479        2.30029
O         -0.27751        1.61644        1.53993
O         -1.60817        2.92388        2.77268
C          2.67059        1.21749       -2.33660
C         -1.67783        3.06551       -0.66695
N         -2.31184        0.73050       -0.95033
C         -2.65477       -1.60929       -1.49419
C         -2.70643        1.99965       -0.91581
C         -3.19594       -0.22557       -1.25320
C         -4.03595        2.36299       -1.10813
H         -4.32444        3.40637       -1.06648
C         -4.53838        0.05783       -1.45415
C         -4.96525        1.37338       -1.36013
H         -5.23214       -0.74078       -1.68729
H         -6.00966        1.62465       -1.50615
H         -3.49388       -2.29466       -1.69343
H         -2.05193       -1.52452       -2.40311
N         -0.36326        2.60435       -1.11509
N          0.56842        3.32628       -0.78928
N          1.49487        3.91575       -0.55425
H         -1.65453        3.31915        0.40068
H         -1.96907        3.96450       -1.22196
C          2.11020        1.23241       -3.39767
H          1.57154        1.17299       -4.31493

TS-1,4-[Ca(L1)]
Ca         0.11470       -0.09566       -0.03339
N          2.15289       -0.95020        1.84231
C          2.88713       -2.10407        1.33469
H          2.32955       -3.00608        1.58947
H          3.85929       -2.20077        1.84638
C          3.13131       -2.05892       -0.15892
H          3.73205       -1.17990       -0.39900
H          3.73745       -2.93709       -0.44141
N          1.90248       -1.98067       -0.93655
C          1.19227       -3.25514       -0.89978
H          1.17657       -3.61359        0.13184
H          1.73740       -4.01730       -1.48316
C         -0.22836       -3.20210       -1.42294
H         -0.62359       -4.22987       -1.44607
H         -0.22456       -2.85794       -2.45548
N         -1.11806       -2.33191       -0.63962
C         -1.59764       -3.04179        0.54600
H         -0.82087       -3.74525        0.85292
H         -2.47656       -3.65886        0.29919
C         -1.95963       -2.15249        1.71898
H         -2.76011       -1.47214        1.42183
H         -2.37664       -2.79292        2.51585
N         -0.86638       -1.32658        2.22331
C          0.18526       -2.09229        2.87674
H          0.41034       -2.97327        2.27203
H         -0.14699       -2.47194        3.85794
C          1.45781       -1.28416        3.08462
H          2.11527       -1.83690        3.77608
H          1.20063       -0.34752        3.58067
C          3.03753        0.19688        2.01742
H          4.00413       -0.10243        2.45219
H          2.56232        0.87399        2.73349
C          3.27156        1.04083        0.78920
N          2.18986        1.31635        0.07292
C          2.23542        2.25758       -0.88449
C          3.43294        2.88695       -1.22774
H          3.44898        3.63133       -2.01243
C          4.57229        2.54035       -0.52919
H          5.52017        3.00434       -0.77801
C          4.49994        1.62162        0.51279
H          5.37267        1.37395        1.10456
C          2.19351       -1.57912       -2.31337
H          2.62572       -2.40446       -2.89578
H          2.93282       -0.77332       -2.28098
C          0.97837       -1.00636       -3.06171
O          0.18726       -0.33234       -2.33103
O          0.88031       -1.23233       -4.26012
C         -1.41867       -0.29360        3.10858
H         -0.76513       -0.14988        3.97271
H         -2.39032       -0.59516        3.51229
C         -1.54902        1.08432        2.44736
O         -0.69090        1.33383        1.55109
O         -2.44037        1.82704        2.85494
C          0.95063        2.55942       -1.40956
C         -2.76255        2.81180       -0.09380
N         -2.50339        0.40863       -0.74037
C         -2.20546       -1.89296       -1.51831
C         -3.28956        1.46427       -0.51695
C         -3.08130       -0.76480       -1.04566
C         -4.68218        1.36695       -0.56530
H         -5.28466        2.24954       -0.38990
C         -4.45612       -0.94006       -1.06410
C         -5.27311        0.14878       -0.81363
H         -4.87264       -1.91314       -1.29350
H         -6.35248        0.04974       -0.82974
H         -2.84967       -2.74701       -1.77785
H         -1.73052       -1.52841       -2.43301
N         -1.49131        3.25734       -0.65776
N         -0.68256        3.80086        0.11819
N          0.43576        4.00246        0.25275
H         -2.67935        2.77300        1.00153
H         -3.52780        3.54735       -0.35695
C         -0.18232        2.34601       -1.85942
H         -0.84334        1.87421       -2.55425

TS-1,5-[Ca(L1)]
Ca        -0.14145       -0.29701        0.14530
N         -1.86580       -1.73140       -1.39213
C         -2.06324       -3.04760       -0.79181
H         -1.17568       -3.65218       -0.98127
H         -2.90266       -3.58432       -1.26425
C         -2.30186       -2.96190        0.70468
H         -3.17023       -2.32880        0.89475
H         -2.56169       -3.96319        1.08511
N         -1.17107       -2.38288        1.42369
C         -0.12376       -3.38454        1.60792
H         -0.09947       -4.02056        0.71996
H         -0.37653       -4.05133        2.44875
C          1.26189       -2.82382        1.86693
H          1.93864       -3.66872        2.07633
H          1.23215       -2.20397        2.76042
N          1.78333       -1.99953        0.77000
C          2.19965       -2.83684       -0.34962
H          1.44510       -3.61438       -0.48529
H          3.14169       -3.36257       -0.11725
C          2.37438       -2.07950       -1.65171
H          3.17775       -1.35253       -1.53861
H          2.70986       -2.78919       -2.42625
N          1.16979       -1.36167       -2.05270
C          0.22120       -2.26707       -2.69114
H          0.28648       -3.23774       -2.19507
H          0.51667       -2.44765       -3.73856
C         -1.22361       -1.80154       -2.70671
H         -1.78606       -2.48089       -3.37040
H         -1.27604       -0.80339       -3.14204
C         -3.14686       -1.02821       -1.51148
H         -3.85233       -1.46732       -0.80155
H         -3.58109       -1.18573       -2.50784
C         -3.09545        0.44286       -1.20493
N         -2.51636        0.77756       -0.05328
C         -2.50310        2.06620        0.31054
C         -3.06956        3.06814       -0.47916
H         -3.02250        4.09765       -0.15031
C         -3.65618        2.71075       -1.67417
H         -4.08672        3.46738       -2.31981
C         -3.67873        1.37460       -2.04589
H         -4.12239        1.06165       -2.98299
C         -1.59098       -1.79073        2.69849
H         -1.72264       -2.55252        3.47884
H         -2.56324       -1.31493        2.54527
C         -0.69256       -0.66119        3.24608
O          0.08426       -0.12018        2.39980
O         -0.85211       -0.36677        4.42201
C          1.47779       -0.21520       -2.90692
H          1.52085       -0.49324       -3.96923
H          2.47032        0.15989       -2.64690
C          0.54918        0.99872       -2.75055
O         -0.27505        0.95090       -1.78705
O          0.73019        1.92802       -3.52799
C         -1.89000        2.37039        1.56245
C          1.16658        3.08962       -0.29341
N          2.12569        0.92370        0.27305
C          2.86839       -1.15317        1.26632
C          2.34037        2.14157       -0.22209
C          3.15636        0.10435        0.48549
C          3.60769        2.55398       -0.61834
H          3.74920        3.54524       -1.03108
C          4.45119        0.44780        0.12380
C          4.67127        1.68505       -0.46120
H          5.26835       -0.24041        0.30422
H          5.66949        1.97860       -0.76587
H          3.79807       -1.73185        1.38226
H          2.56104       -0.80419        2.25599
N          0.23977        2.92029        0.80668
N          0.61609        3.11985        1.97417
N          0.18419        3.08472        3.04995
H          0.59421        2.90291       -1.20496
H          1.53909        4.11816       -0.33737
C         -1.65243        2.49411        2.76450
H         -1.89409        2.38907        3.80064

cz-1,4-[Ca(L1)]
Ca        -0.46425       -0.18438        0.22506
N         -2.76361        0.71696       -0.83151
C         -3.85414       -0.19413       -0.47982
H         -3.86208       -1.00934       -1.20471
H         -4.82741        0.31119       -0.58673
C         -3.75002       -0.75986        0.92154
H         -3.68588        0.05664        1.64460
H         -4.68302       -1.30064        1.15244
N         -2.58437       -1.61095        1.13415
C         -2.72095       -2.90502        0.48572
H         -3.13666       -2.75685       -0.51345
H         -3.43874       -3.55100        1.01898
C         -1.40076       -3.64498        0.39207
H         -1.58114       -4.63291       -0.06218
H         -1.03443       -3.83643        1.40016
N         -0.35141       -2.91469       -0.33299
C         -0.63668       -2.99289       -1.77221
H         -1.72091       -2.98888       -1.89737
H         -0.29530       -3.96253       -2.16871
C         -0.04284       -1.89660       -2.63122
H          1.03310       -1.84561       -2.46207
H         -0.18036       -2.17611       -3.68898
N         -0.58385       -0.56279       -2.37359
C         -1.92399       -0.37684       -2.90595
H         -2.50760       -1.28099       -2.71506
H         -1.91029       -0.24755       -4.00058
C         -2.62266        0.82080       -2.28538
H         -3.60478        0.95734       -2.76579
H         -2.04824        1.72419       -2.49861
C         -3.00917        2.03758       -0.25005
H         -3.27668        1.89905        0.80076
H         -3.86368        2.52742       -0.74231
C         -1.81240        2.94844       -0.28148
N         -0.68633        2.45256        0.23008
C          0.38430        3.25076        0.34478
C          0.37943        4.56341       -0.12607
H          1.27825        5.15902       -0.03425
C         -0.77420        5.05528       -0.69927
H         -0.80712        6.06884       -1.08248
C         -1.89952        4.24251       -0.76817
H         -2.82710        4.60386       -1.19566
C         -2.36320       -1.74941        2.57474
H         -1.67674       -2.57774        2.76076
H         -3.29665       -1.97862        3.10550
C         -1.69646       -0.51644        3.20771
O         -0.91805        0.11516        2.41770
O         -1.92795       -0.28118        4.37977
C          0.35658        0.42362       -2.91153
H         -0.06875        1.42618       -2.81970
H          0.56553        0.24091       -3.97416
C          1.66669        0.41759       -2.10436
O          1.48278        0.25120       -0.85701
O          2.72162        0.56296       -2.70091
C          1.56003        2.65167        0.94936
C          3.43904       -0.02289        2.26767
N          2.28211       -1.77996        1.05020
C          0.95909       -3.50902        0.00886
C          3.35465       -0.99699        1.11361
C          2.15518       -2.59268       -0.00140
C          4.33997       -0.98328        0.13527
H          5.17074       -0.29370        0.21373
C          3.09640       -2.64887       -1.01714
C          4.20019       -1.81506       -0.95633
H          2.95760       -3.32629       -1.85222
H          4.92999       -1.80363       -1.75604
H          1.15597       -4.37427       -0.64068
H          0.88435       -3.88308        1.03059
N          2.89688        1.25596        1.85530
N          3.63319        2.09817        1.11640
N          2.83361        2.95660        0.58678
H          4.47260        0.13671        2.57423
H          2.85340       -0.38618        3.11137
C          1.59771        1.57194        1.79602
H          0.82270        1.04880        2.34542

cz-1,5-[Ca(L1)]
Ca        -0.35613       -0.34069        0.03484
N         -0.28259       -2.81938       -0.63856
C         -1.58959       -3.25276       -1.13740
H         -2.19762       -3.51820       -0.27005
H         -1.48851       -4.17731       -1.72980
C         -2.33367       -2.22884       -1.97390
H         -1.74179       -1.98261       -2.85484
H         -3.26224       -2.69766       -2.34003
N         -2.61219       -0.97673       -1.27973
C         -3.74158       -1.06010       -0.37153
H         -3.70162       -2.02334        0.14476
H         -4.70572       -1.03936       -0.90642
C         -3.72309        0.06722        0.64792
H         -4.61178       -0.00748        1.29447
H         -3.80270        1.02405        0.12875
N         -2.49577        0.09287        1.44314
C         -2.55497       -0.91659        2.50286
H         -3.04030       -1.80051        2.08295
H         -3.20628       -0.57703        3.32506
C         -1.21450       -1.31447        3.09465
H         -0.73230       -0.43368        3.51949
H         -1.40412       -2.00433        3.93362
N         -0.27024       -1.89097        2.14203
C         -0.55581       -3.27061        1.78707
H         -1.63769       -3.38950        1.68258
H         -0.24488       -3.97264        2.57789
C          0.13031       -3.66008        0.48526
H         -0.05689       -4.72478        0.27386
H          1.21059       -3.55552        0.60144
C          0.72308       -2.79908       -1.70047
H          0.29258       -2.26476       -2.55112
H          0.97197       -3.82097       -2.02563
C          2.00287       -2.06563       -1.36494
N          1.90715       -0.82749       -0.86759
C          3.00723       -0.08358       -0.71454
C          4.27181       -0.59680       -1.01875
H          5.14332        0.03318       -0.90087
C          4.37986       -1.89405       -1.47214
H          5.35270       -2.31605       -1.69677
C          3.22767       -2.64323       -1.65870
H          3.27443       -3.65725       -2.03671
C         -2.75547        0.10528       -2.24952
H         -3.17034        0.98878       -1.76213
H         -3.44812       -0.15760       -3.06205
C         -1.40864        0.54520       -2.84984
O         -0.38713       -0.00543       -2.32461
O         -1.43626        1.39491       -3.72713
C          1.09069       -1.72686        2.65131
H          1.77889       -2.34354        2.07048
H          1.17763       -2.05937        3.69509
C          1.60971       -0.27943        2.52908
O          0.88435        0.48779        1.82272
O          2.66998       -0.03419        3.08534
C          2.94392        1.28069       -0.18253
C          1.01017        2.47105       -1.42217
N         -0.81715        2.06062        0.10940
C         -2.24030        1.43505        1.96624
C         -0.22559        2.94242       -0.69188
C         -1.80701        2.43585        0.91901
C         -0.68432        4.24887       -0.78707
H         -0.18883        4.95042       -1.44518
C         -2.32405        3.72077        0.87423
C         -1.76293        4.63058       -0.01063
H         -3.13993        4.00611        1.52753
H         -2.14906        5.64158       -0.07144
H         -1.40486        1.36646        2.66892
H         -3.11387        1.82331        2.51216
N          3.46169        3.10687        0.96500
N          2.45338        3.39819        0.21322
N          2.11017        2.31565       -0.48103
H          0.81605        1.52124       -1.92848
H          1.30218        3.20539       -2.17290
C          3.79926        1.82343        0.75049
H          4.57269        1.32902        1.31413

[Li(L1)]
Li        -0.11582        0.02957        0.10803
N         -2.03359       -2.01367       -0.67987
C         -2.61335       -2.50964        0.55096
H         -2.03638       -3.38299        0.86558
H         -3.64363       -2.88060        0.38646
C         -2.65717       -1.50851        1.69767
H         -3.32696       -0.69376        1.43080
H         -3.11601       -2.02025        2.56803
N         -1.37296       -0.92532        2.03700
C         -0.53703       -1.87903        2.73891
H         -0.51828       -2.81289        2.17096
H         -0.98056       -2.12567        3.72558
C          0.88983       -1.42244        2.99463
H          1.34252       -2.13259        3.71387
H          0.86925       -0.45629        3.50038
N          1.70252       -1.29733        1.79913
C          2.14481       -2.57675        1.28822
H          1.44616       -3.34260        1.63422
H          3.12865       -2.86223        1.70852
C          2.23961       -2.64636       -0.23210
H          3.00786       -1.95416       -0.57278
H          2.59686       -3.66173       -0.50206
N          1.00595       -2.30689       -0.90156
C          0.05010       -3.38784       -0.83766
H         -0.04662       -3.71011        0.20308
H          0.41961       -4.27187       -1.40011
C         -1.31998       -3.05484       -1.39929
H         -1.90620       -3.99423       -1.42982
H         -1.20470       -2.73924       -2.43765
C         -2.96670       -1.36254       -1.57153
H         -3.78001       -2.05449       -1.86954
H         -2.41464       -1.09998       -2.48279
C         -3.60726       -0.07634       -1.11920
N         -2.87661        0.80676       -0.45193
C         -3.40905        2.00083       -0.17036
C         -4.70458        2.36003       -0.54906
H         -5.08376        3.34341       -0.30169
C         -5.46961        1.42765       -1.22258
H         -6.48600        1.66210       -1.52099
C         -4.92045        0.18999       -1.50803
H         -5.49154       -0.56644       -2.03408
C         -1.52254        0.30866        2.79656
H         -1.65902        0.11705        3.87301
H         -2.41893        0.82441        2.44320
C         -0.38813        1.33785        2.60628
O          0.20454        1.29832        1.50192
O         -0.20569        2.12576        3.54447
C          1.18433       -1.81111       -2.25328
H          1.18948       -2.62317       -2.99836
H          2.15549       -1.31105       -2.30811
C          0.14263       -0.74586       -2.67407
O         -0.10138        0.13674       -1.81421
O         -0.33167       -0.84571       -3.81400
C         -2.58834        2.90447        0.56603
C          2.46384        1.98272       -2.18223
N          2.76334        0.74082       -0.15332
C          2.77191       -0.33938        2.00189
C          3.33819        1.16756       -1.26940
C          3.48532        0.07741        0.74441
C          4.68072        0.92588       -1.55583
H          5.11385        1.28530       -2.48224
C          4.83560       -0.19303        0.54582
C          5.43704        0.23157       -0.62898
H          5.39493       -0.74127        1.29557
H          6.48489        0.02205       -0.81772
H          3.52121       -0.72006        2.72370
H          2.31461        0.56610        2.40980
N          2.53611        3.41409       -1.83687
N          1.90669        3.77072       -0.84793
N          1.37939        4.24011        0.02736
H          1.43852        1.60395       -2.12715
H          2.81707        1.92038       -3.21146
C         -1.83874        3.58513        1.21221
H         -1.10867        4.08195        1.81035

TS-1,4-[Li(L1)]
Li         0.06354       -0.22041        0.45107
N         -2.78102       -1.19323       -1.45531
C         -3.39565       -1.97577       -0.41281
H         -3.00235       -2.99239       -0.47396
H         -4.48732       -2.07038       -0.58815
C         -3.22717       -1.44829        1.00010
H         -3.62970       -0.43390        1.04294
H         -3.87708       -2.06649        1.65324
N         -1.87237       -1.39587        1.52441
C         -1.30187       -2.72714        1.64308
H         -1.43992       -3.24466        0.69198
H         -1.85321       -3.31676        2.40377
C          0.17321       -2.79114        2.01355
H          0.40623       -3.85035        2.23267
H          0.34149       -2.24351        2.93883
N          1.07365       -2.26346        0.99182
C          1.19711       -3.19120       -0.12846
H          0.35664       -3.88997       -0.09019
H          2.09990       -3.81618       -0.01252
C          1.23355       -2.55080       -1.50821
H          2.05525       -1.83998       -1.54377
H          1.46998       -3.34459       -2.24634
N          0.02693       -1.83743       -1.86159
C         -1.02127       -2.71239       -2.31234
H         -1.17068       -3.49533       -1.56020
H         -0.74816       -3.24437       -3.24966
C         -2.34301       -2.00024       -2.57010
H         -3.09094       -2.76483       -2.85687
H         -2.22830       -1.35456       -3.44164
C         -3.50437       -0.00430       -1.81196
H         -4.59448       -0.18991       -1.88380
H         -3.17950        0.29589       -2.81376
C         -3.29245        1.21886       -0.94100
N         -2.06117        1.47082       -0.51871
C         -1.82180        2.61653        0.13667
C         -2.83354        3.55965        0.37251
H         -2.59599        4.47624        0.89725
C         -4.11423        3.27416       -0.04826
H         -4.92142        3.97397        0.14307
C         -4.36054        2.08061       -0.71303
H         -5.35592        1.82267       -1.05714
C         -1.90337       -0.71365        2.81307
H         -2.30510       -1.36499        3.60701
H         -2.58295        0.13968        2.72630
C         -0.56727       -0.11160        3.28158
O          0.24582        0.16423        2.36441
O         -0.44496        0.06652        4.49705
C          0.30779       -0.75169       -2.77927
H         -0.61673       -0.20847       -2.98862
H          0.71841       -1.10688       -3.74011
C          1.25705        0.30648       -2.18505
O          1.15479        0.47925       -0.94551
O          2.00186        0.89443       -2.97709
C         -0.50157        2.82397        0.62054
C          3.48365        2.66618        0.62199
N          3.10734        0.32816        1.06842
C          2.36057       -1.90097        1.60560
C          3.69077        1.21329        0.27138
C          3.20950       -0.96391        0.78119
C          4.46389        0.84762       -0.82107
H          4.87603        1.59960       -1.48228
C          4.04027       -1.42218       -0.23869
C          4.66905       -0.50006       -1.05527
H          4.15664       -2.48709       -0.40863
H          5.28272       -0.82680       -1.88744
H          2.93705       -2.81447        1.84302
H          2.12993       -1.36768        2.52707
N          2.15813        3.21639        0.38753
N          1.67272        3.34695       -0.74896
N          0.69767        3.46435       -1.32830
H          4.22753        3.28835        0.11383
H          3.63336        2.78033        1.69757
C          0.44338        2.72838        1.40283
H          0.93464        2.40424        2.29577

TS-1,5-[Li(L1)]
Li        -0.00789       -0.21672        0.40961
N         -2.84542       -0.18307       -1.09975
C         -3.71997       -0.99590       -0.29341
H         -3.46894       -2.04571       -0.45330
H         -4.78465       -0.89305       -0.58980
C         -3.59948       -0.67532        1.18844
H         -3.81862        0.38331        1.33652
H         -4.38951       -1.23052        1.73271
N         -2.28242       -0.92506        1.73590
C         -2.09164       -2.33482        1.99666
H         -2.58598       -2.89938        1.20125
H         -2.60168       -2.63316        2.93532
C         -0.64854       -2.79623        2.11801
H         -0.66585       -3.86033        2.42396
H         -0.17082       -2.23950        2.92124
N          0.15646       -2.61817        0.91223
C         -0.21664       -3.58616       -0.10232
H         -1.30261       -3.69668       -0.07434
H          0.19785       -4.58634        0.13614
C          0.18995       -3.22766       -1.52381
H          1.27684       -3.15827       -1.57675
H         -0.09379       -4.08059       -2.17440
N         -0.35956       -1.97604       -1.97087
C         -1.73331       -2.05149       -2.39231
H         -2.25119       -2.78367       -1.76781
H         -1.80087       -2.44470       -3.42906
C         -2.50752       -0.73631       -2.39116
H         -3.42080       -0.90176       -3.00245
H         -1.91614        0.01382       -2.92213
C         -3.30695        1.19103       -1.21222
H         -3.96667        1.40878       -0.37068
H         -3.90532        1.33228       -2.13038
C         -2.18336        2.19213       -1.17198
N         -1.58042        2.32957        0.00627
C         -0.49568        3.10055        0.07078
C         -0.02636        3.83439       -1.02269
H          0.87188        4.42891       -0.91825
C         -0.68978        3.72425       -2.22332
H         -0.32957        4.24847       -3.10077
C         -1.78751        2.88064       -2.30712
H         -2.30276        2.72438       -3.24792
C         -2.01813       -0.09303        2.89874
H         -2.51931       -0.47641        3.80384
H         -2.42282        0.90218        2.69554
C         -0.53557        0.16959        3.23552
O          0.28317        0.01704        2.29450
O         -0.31503        0.54656        4.39092
C          0.47110       -1.20394       -2.86296
H          0.14259       -1.27814       -3.91235
H          1.49407       -1.59073       -2.83631
C          0.59688        0.28603       -2.49438
O          0.20794        0.60986       -1.35054
O          1.12490        1.01379       -3.35016
C          0.20600        3.11086        1.32251
C          2.83169        1.64827       -0.57777
N          2.26263       -0.59838        0.19825
C          1.57268       -2.65602        1.24589
C          3.11015        0.16624       -0.47692
C          2.50055       -1.89980        0.32650
C          4.23615       -0.36741       -1.10174
H          4.90934        0.28025       -1.65138
C          3.59735       -2.51075       -0.26952
C          4.47060       -1.72648       -1.00697
H          3.75717       -3.57717       -0.15547
H          5.33352       -2.17055       -1.49234
H          1.93277       -3.69616        1.34891
H          1.67835       -2.16196        2.21514
N          2.17639        2.24461        0.55845
N          2.67176        2.20694        1.69433
N          2.38960        2.51426        2.77758
H          2.16355        1.81148       -1.43008
H          3.77421        2.16760       -0.79485
C          0.50567        3.16116        2.51558
H          0.30835        3.27006        3.55894

cz-1,4-[Li(L1)]
Li        -0.60496        0.07708        0.29799
N         -1.97114        2.28517       -0.34495
C         -3.32080        2.06424        0.14981
H         -3.89759        1.58785       -0.64573
H         -3.82672        3.02897        0.34314
C         -3.41420        1.22138        1.40716
H         -2.76501        1.65264        2.17272
H         -4.45022        1.29974        1.79465
N         -3.01355       -0.16076        1.25143
C         -3.91919       -0.95911        0.46656
H         -4.15808       -0.41650       -0.45279
H         -4.88798       -1.13229        0.97949
C         -3.33984       -2.32126        0.10545
H         -4.09788       -2.86900       -0.48631
H         -3.20454       -2.90042        1.01833
N         -2.06151       -2.25021       -0.58604
C         -2.28335       -1.92535       -1.98859
H         -3.23667       -1.39500       -2.05931
H         -2.41988       -2.85390       -2.57584
C         -1.22170       -1.09879       -2.69191
H         -0.26215       -1.60451       -2.59688
H         -1.46900       -1.09686       -3.77281
N         -1.03408        0.25089       -2.19805
C         -2.07877        1.17390       -2.55810
H         -3.04648        0.70514       -2.35251
H         -2.07762        1.41405       -3.64078
C         -1.97647        2.48238       -1.78301
H         -2.80031        3.14963       -2.09890
H         -1.05411        2.99345       -2.06165
C         -1.31098        3.37427        0.36419
H         -1.45450        3.20433        1.43367
H         -1.77340        4.34776        0.11326
C          0.18049        3.44898        0.12857
N          0.89291        2.45616        0.63950
C          2.22233        2.44266        0.49752
C          2.89407        3.46077       -0.18664
H          3.96931        3.40469       -0.30007
C          2.15048        4.49167       -0.72409
H          2.64145        5.28953       -1.27184
C          0.76757        4.49759       -0.57081
H          0.15812        5.29087       -0.98960
C         -2.71904       -0.72847        2.55337
H         -2.64402       -1.81393        2.48205
H         -3.50888       -0.51275        3.29116
C         -1.35806       -0.27257        3.11015
O         -0.56145        0.16665        2.23811
O         -1.17916       -0.41081        4.31909
C          0.29115        0.70668       -2.57824
H          0.42086        1.75827       -2.31504
H          0.46883        0.61229       -3.66192
C          1.37426       -0.06145       -1.80106
O          1.00997       -0.42679       -0.65323
O          2.46144       -0.22835       -2.35593
C          2.88942        1.26019        1.01422
C          2.83568       -2.15696        1.87463
N          0.85555       -2.93871        0.68930
C         -1.26896       -3.46121       -0.35796
C          2.16825       -2.73566        0.64249
C          0.23426       -3.31556       -0.42836
C          2.92823       -2.94902       -0.50069
H          3.98390       -2.70835       -0.50068
C          0.92289       -3.59003       -1.60225
C          2.29286       -3.39620       -1.64011
H          0.38281       -3.92208       -2.48271
H          2.85004       -3.55129       -2.55624
H         -1.58337       -4.26156       -1.05392
H         -1.48576       -3.80077        0.65563
N          3.15016       -0.75686        1.66422
N          4.29866       -0.37403        1.05908
N          4.14500        0.84848        0.68366
H          3.77191       -2.67138        2.09720
H          2.15635       -2.23150        2.72355
C          2.25656        0.23061        1.66651
H          1.25223        0.14308        2.07243

cz-1,5-[Li(L1)]
Li        -0.01620       -0.35861        0.53163
N          0.07654       -2.63913       -1.14741
C         -1.17572       -3.23267       -1.56777
H         -1.57223       -3.80000       -0.72079
H         -1.00798       -3.97676       -2.37301
C         -2.21454       -2.24067       -2.06132
H         -1.85334       -1.73718       -2.95697
H         -3.11757       -2.81768       -2.35087
N         -2.52764       -1.20912       -1.09884
C         -3.33695       -1.72157       -0.01989
H         -3.00644       -2.73805        0.21091
H         -4.40284       -1.81205       -0.31426
C         -3.27325       -0.88763        1.24493
H         -4.00855       -1.27908        1.97153
H         -3.59380        0.12762        1.00888
N         -1.94592       -0.81464        1.84209
C         -1.65288       -1.99510        2.63335
H         -2.04805       -2.85838        2.09235
H         -2.19136       -1.97083        3.60012
C         -0.17541       -2.21012        2.91625
H          0.21376       -1.35766        3.47444
H         -0.07738       -3.09160        3.57853
N          0.63561       -2.34671        1.72232
C          0.48049       -3.62983        1.07238
H         -0.56755       -3.93273        1.14354
H          1.06509       -4.42111        1.57861
C          0.87883       -3.57989       -0.39441
H          0.82655       -4.59980       -0.81956
H          1.92557       -3.27888       -0.46413
C          0.78302       -2.03309       -2.25941
H          0.09479       -1.34536       -2.76330
H          1.12957       -2.79457       -2.98436
C          1.95538       -1.20879       -1.81753
N          1.67993       -0.08064       -1.15952
C          2.68234        0.73952       -0.84108
C          4.01875        0.40572       -1.08005
H          4.80260        1.09263       -0.79149
C          4.30528       -0.78755       -1.70517
H          5.33356       -1.07479       -1.89579
C          3.25600       -1.59831       -2.10853
H          3.43232       -2.52830       -2.63634
C         -3.11268       -0.03389       -1.72532
H         -3.47053        0.64340       -0.95016
H         -4.00114       -0.30463       -2.33003
C         -2.18207        0.82440       -2.62493
O         -1.13619        0.29857       -3.06957
O         -2.58916        1.98370       -2.80513
C          2.02181       -2.00796        1.99565
H          2.64486       -2.30803        1.15025
H          2.41591       -2.53943        2.87752
C          2.25732       -0.49035        2.17604
O          1.27574        0.24489        1.88282
O          3.38333       -0.16149        2.55125
C          2.40193        2.05377       -0.27569
C          0.08816        2.59349       -1.23863
N         -1.03687        1.56893        0.62499
C         -1.79006        0.42079        2.59338
C         -1.01015        2.59746       -0.21225
C         -1.86350        1.60471        1.67065
C         -1.87477        3.67916       -0.08783
H         -1.84558        4.47298       -0.82141
C         -2.73279        2.66005        1.88870
C         -2.75041        3.70615        0.97632
H         -3.39418        2.64935        2.74750
H         -3.43848        4.53497        1.10217
H         -0.79753        0.42770        3.05214
H         -2.54839        0.51541        3.39132
N          2.61494        4.03658        0.69109
N          1.49119        4.03935        0.04349
N          1.34225        2.85356       -0.54290
H          0.14011        1.63547       -1.75508
H         -0.07289        3.37689       -1.97620
C          3.20536        2.84103        0.52051
H          4.12289        2.57076        1.01663

[Na(L1)]
Na         0.00312        0.03425       -0.19052
N         -1.25123        0.35146        2.29527
C         -1.91526        1.63925        2.38012
H         -1.21243        2.34651        2.82633
H         -2.77520        1.60029        3.07698
C         -2.41753        2.21283        1.05828
H         -3.21273        1.57602        0.67203
H         -2.89276        3.18875        1.28838
N         -1.41135        2.33287        0.02137
C         -0.47745        3.40304        0.30841
H         -0.21277        3.35955        1.36824
H         -0.96030        4.38930        0.15208
C          0.80246        3.38487       -0.51358
H          1.31433        4.35353       -0.35897
H          0.54958        3.33324       -1.57011
N          1.68785        2.27360       -0.19356
C          2.46156        2.55188        0.99734
H          1.84847        3.16934        1.65820
H          3.35235        3.16781        0.76012
C          2.93638        1.32550        1.76215
H          3.65531        0.78267        1.14912
H          3.49938        1.68683        2.64868
N          1.88096        0.40673        2.11844
C          1.03264        0.93440        3.15862
H          0.81289        1.98154        2.93685
H          1.56334        0.93346        4.13477
C         -0.26967        0.18304        3.35837
H         -0.69565        0.49084        4.33319
H         -0.04550       -0.87996        3.43796
C         -2.15220       -0.78508        2.32667
H         -2.73094       -0.80595        3.27056
H         -1.51835       -1.67763        2.28949
C         -3.11672       -0.92198        1.18345
N         -2.62309       -0.85752       -0.04856
C         -3.44821       -1.05595       -1.08196
C         -4.80341       -1.35349       -0.91895
H         -5.42447       -1.51375       -1.79072
C         -5.31085       -1.41493        0.36315
H         -6.36091       -1.63087        0.52901
C         -4.46085       -1.18750        1.43253
H         -4.82404       -1.21610        2.45310
C         -2.01242        2.47975       -1.29813
H         -2.33708        3.51699       -1.48495
H         -2.91069        1.85687       -1.33534
C         -1.17234        2.00348       -2.51009
O         -0.26672        1.17109       -2.27310
O         -1.52808        2.46580       -3.60340
C          2.37208       -0.92962        2.40352
H          2.51831       -1.09190        3.48503
H          3.36057       -1.04639        1.95371
C          1.55102       -2.11934        1.85524
O          0.49876       -1.86790        1.22391
O          2.06675       -3.22918        2.06514
C         -2.88942       -0.89703       -2.38129
C          1.87177       -2.92667       -1.21568
N          2.30483       -0.52135       -1.20085
C          2.49476        1.89672       -1.33977
C          2.80430       -1.74742       -1.27635
C          3.12509        0.52764       -1.28819
C          4.17408       -1.98375       -1.39436
H          4.54643       -3.00065       -1.44102
C          4.50050        0.37578       -1.41551
C          5.03170       -0.90401       -1.45218
H          5.13775        1.25055       -1.47726
H          6.10266       -1.05490       -1.53895
H          3.29295        2.64007       -1.52848
H          1.81784        1.87433       -2.19951
N          0.55127       -2.58813       -1.73273
N         -0.37832       -3.23766       -1.29143
N         -1.31397       -3.78102       -0.97897
H          1.81568       -3.28382       -0.17947
H          2.30191       -3.73035       -1.82760
C         -2.35667       -0.62845       -3.42323
H         -1.83657       -0.29227       -4.29054

TS-1,4-[Na(L1)]
Na         0.12069       -0.00892       -0.06189
N          2.23416       -0.87331        2.00423
C          3.02911       -1.95395        1.46256
H          2.51033       -2.89298        1.66268
H          3.99895       -2.03166        1.99375
C          3.32693       -1.84294       -0.02231
H          3.89052       -0.92478       -0.20176
H          4.00851       -2.67761       -0.28836
N          2.15776       -1.81128       -0.87492
C          1.47703       -3.09108       -0.87373
H          1.40071       -3.44314        0.15778
H          2.07729       -3.85146       -1.41413
C          0.08913       -3.09743       -1.48890
H         -0.23829       -4.15219       -1.55571
H          0.14716       -2.73512       -2.51304
N         -0.90370       -2.30219       -0.77047
C         -1.40097       -3.01896        0.39350
H         -0.61955       -3.70913        0.72192
H         -2.26033       -3.65996        0.12120
C         -1.83144       -2.16330        1.57540
H         -2.62190       -1.48115        1.25704
H         -2.29941       -2.84282        2.31765
N         -0.80105       -1.34908        2.19344
C          0.23049       -2.10338        2.86663
H          0.51135       -2.95448        2.24122
H         -0.13184       -2.53510        3.82188
C          1.48160       -1.28463        3.17524
H          2.10616       -1.87122        3.87662
H          1.18300       -0.38451        3.71374
C          3.00309        0.33606        2.20544
H          4.00173        0.11891        2.62904
H          2.47374        0.94820        2.94154
C          3.16791        1.23279        0.99704
N          2.06202        1.50144        0.32320
C          2.07811        2.41036       -0.66022
C          3.25643        3.06595       -1.02890
H          3.24389        3.79030       -1.83296
C          4.41699        2.75449       -0.34819
H          5.35101        3.23473       -0.62118
C          4.38421        1.83209        0.69077
H          5.27818        1.58371        1.25151
C          2.52797       -1.39352       -2.22053
H          3.07361       -2.19074       -2.75323
H          3.20585       -0.53851       -2.12866
C          1.36832       -0.90333       -3.12020
O          0.45498       -0.27919       -2.52865
O          1.47484       -1.16168       -4.32541
C         -1.44297       -0.37016        3.06094
H         -0.72356       -0.00477        3.79752
H         -2.27621       -0.81887        3.62418
C         -1.93355        0.88887        2.31218
O         -1.16383        1.30233        1.41927
O         -3.00974        1.38434        2.68922
C          0.79885        2.64090       -1.24592
C         -3.07837        2.65526       -0.31276
N         -2.56853        0.33306       -1.04122
C         -1.94634       -1.91572       -1.71948
C         -3.45642        1.23787       -0.65875
C         -2.97086       -0.93039       -1.22837
C         -4.80457        0.91900       -0.46394
H         -5.49793        1.68833       -0.14459
C         -4.28619       -1.32759       -1.03839
C         -5.22050       -0.37971       -0.64871
H         -4.56587       -2.36312       -1.19396
H         -6.25705       -0.65613       -0.48721
H         -2.47972       -2.81295       -2.08509
H         -1.42722       -1.44148       -2.55690
N         -1.79229        3.16049       -0.78008
N         -1.08780        3.75192        0.05738
N          0.00368        4.02070        0.28856
H         -3.10034        2.67679        0.78451
H         -3.87079        3.30728       -0.69986
C         -0.23214        2.30239       -1.83474
H         -0.79039        1.73527       -2.54656

TS-1,5-[Na(L1)]
Na        -0.38938       -0.07133        0.19827
N         -2.34361        0.21605       -1.77173
C         -3.51979       -0.53446       -1.38211
H         -3.33592       -1.59152       -1.57819
H         -4.40179       -0.26533       -1.99661
C         -3.88496       -0.35631        0.08444
H         -4.05416        0.70466        0.27786
H         -4.85815       -0.85711        0.25893
N         -2.86257       -0.80643        1.00793
C         -2.84363       -2.25190        1.10592
H         -3.08627       -2.66589        0.12334
H         -3.64383       -2.60607        1.78608
C         -1.53880       -2.86069        1.59498
H         -1.71411       -3.94153        1.75970
H         -1.29024       -2.41597        2.55552
N         -0.40298       -2.65086        0.70191
C         -0.48303       -3.52984       -0.44666
H         -1.53013       -3.57353       -0.75611
H         -0.20712       -4.56890       -0.17330
C          0.36547       -3.12608       -1.64342
H          1.41727       -3.20390       -1.37161
H          0.19980       -3.88421       -2.43588
N          0.12973       -1.77775       -2.10969
C         -1.08698       -1.67066       -2.88342
H         -1.81980       -2.36811       -2.47061
H         -0.90864       -2.00967       -3.92425
C         -1.70899       -0.28299       -2.98187
H         -2.43989       -0.31095       -3.81573
H         -0.93099        0.43119       -3.25344
C         -2.63201        1.63916       -1.89210
H         -3.49783        1.87024       -1.26699
H         -2.91623        1.89669       -2.92649
C         -1.51363        2.53768       -1.43152
N         -1.13619        2.37188       -0.16868
C         -0.12292        3.10059        0.30533
C          0.52330        4.06634       -0.47042
H          1.35686        4.61569       -0.05273
C          0.09884        4.25791       -1.76770
H          0.59352        4.98467       -2.40266
C         -0.93694        3.48107       -2.26587
H         -1.26415        3.57457       -3.29476
C         -2.97230       -0.14558        2.30398
H         -3.71399       -0.64233        2.95258
H         -3.33647        0.87052        2.13686
C         -1.67265        0.05212        3.12475
O         -0.59413       -0.27028        2.57868
O         -1.85562        0.56267        4.23964
C          1.27944       -1.20212       -2.78560
H          1.24029       -1.36547       -3.87595
H          2.18423       -1.70619       -2.43726
C          1.54772        0.29574       -2.53287
O          0.80419        0.87398       -1.70668
O          2.51979        0.76156       -3.14427
C          0.26789        2.81044        1.65309
C          3.06010        1.37922        0.17241
N          2.03096       -0.76738        0.69940
C          0.84599       -2.75266        1.44358
C          3.11445       -0.12385        0.27646
C          2.06195       -2.09209        0.83582
C          4.28159       -0.79823       -0.07379
H          5.13943       -0.24314       -0.43350
C          3.19518       -2.83453        0.52162
C          4.31557       -2.17454        0.04425
H          3.18765       -3.91190        0.64345
H          5.20918       -2.72830       -0.22405
H          1.09318       -3.80929        1.65875
H          0.68073       -2.23332        2.39114
N          2.37642        2.05580        1.25245
N          2.52792        1.70237        2.43264
N          1.99603        1.77622        3.45753
H          2.50402        1.63977       -0.73592
H          4.07780        1.77091        0.06272
C          0.19947        2.56273        2.85672
H         -0.29707        2.38664        3.79072

cz-1,4-[Na(L1)]
Na        -0.49155       -0.08954        0.26169
N         -2.58870        1.37070       -0.71029
C         -3.80163        0.67349       -0.31495
H         -4.03052       -0.06883       -1.08170
H         -4.66460        1.36604       -0.30945
C         -3.73515       -0.00471        1.04350
H         -3.41098        0.72100        1.79273
H         -4.76523       -0.30455        1.32278
N         -2.82249       -1.12810        1.13199
C         -3.26389       -2.28105        0.38335
H         -3.62365       -1.95150       -0.59481
H         -4.12530       -2.78408        0.86779
C         -2.17489       -3.32609        0.18893
H         -2.62583       -4.19546       -0.32724
H         -1.86025       -3.68726        1.16775
N         -0.99283       -2.84069       -0.51169
C         -1.27417       -2.72254       -1.93679
H         -2.33871       -2.50620       -2.04924
H         -1.11792       -3.69877       -2.43431
C         -0.48246       -1.68586       -2.71353
H          0.58251       -1.85501       -2.55549
H         -0.66759       -1.86792       -3.79105
N         -0.74810       -0.30155       -2.36696
C         -2.03396        0.17056       -2.82314
H         -2.78337       -0.60102       -2.62422
H         -2.04790        0.33201       -3.91959
C         -2.46617        1.46895       -2.15420
H         -3.41385        1.80465       -2.61736
H         -1.73030        2.24429       -2.37531
C         -2.50144        2.67465       -0.07195
H         -2.73141        2.54239        0.98826
H         -3.25008        3.37415       -0.48939
C         -1.13084        3.30066       -0.14352
N         -0.15540        2.61162        0.43114
C          1.08026        3.11569        0.46942
C          1.39028        4.34877       -0.10933
H          2.40969        4.71145       -0.07392
C          0.37866        5.05342       -0.72981
H          0.58803        6.00781       -1.20170
C         -0.91014        4.53169       -0.74860
H         -1.72498        5.06142       -1.22919
C         -2.57687       -1.44141        2.53178
H         -2.05049       -2.39494        2.60484
H         -3.51942       -1.55588        3.09249
C         -1.67082       -0.43229        3.27569
O         -0.92133        0.26074        2.54067
O         -1.75756       -0.44797        4.50460
C          0.35203        0.52243       -2.85094
H          0.14288        1.57456       -2.64097
H          0.48662        0.41331       -3.93994
C          1.67381        0.18030       -2.12388
O          1.54631        0.01340       -0.88802
O          2.69375        0.10510       -2.81914
C          2.07493        2.25999        1.09146
C          3.23221       -0.86081        2.25001
N          1.80313       -2.32580        0.94524
C          0.16979       -3.68149       -0.21642
C          2.97988       -1.71618        1.02705
C          1.51486       -2.99568       -0.17196
C          3.93146       -1.76287        0.01636
H          4.85116       -1.19975        0.11399
C          2.41330       -3.10565       -1.22247
C          3.63770       -2.46560       -1.13296
H          2.14097       -3.65978       -2.11410
H          4.33300       -2.48328       -1.96264
H          0.22205       -4.52554       -0.92662
H          0.02137       -4.10463        0.77844
N          3.00724        0.53386        1.92859
N          3.97174        1.26929        1.34509
N          3.41225        2.32289        0.85672
H          4.26259       -0.95519        2.59525
H          2.54280       -1.14363        3.04514
C          1.81279        1.11866        1.80886
H          0.89151        0.71703        2.22491

cz-1,5-[Na(L1)]
Na        -0.17366       -0.45791        0.14599
N          0.36680       -2.67061       -1.03986
C         -0.83189       -3.37349       -1.46174
H         -1.20913       -3.92295       -0.59526
H         -0.58879       -4.14259       -2.22116
C         -1.93599       -2.49486       -2.02619
H         -1.57390       -1.98188       -2.91575
H         -2.76144       -3.16166       -2.34709
N         -2.40563       -1.47175       -1.11377
C         -3.24895       -2.00969       -0.06998
H         -2.83699       -2.97222        0.24716
H         -4.27243       -2.22348       -0.43710
C         -3.35872       -1.09853        1.14332
H         -4.08454       -1.53488        1.85430
H         -3.78113       -0.14253        0.82943
N         -2.08067       -0.83767        1.78192
C         -1.68081       -1.92770        2.65414
H         -1.98038       -2.85957        2.16706
H         -2.24151       -1.89609        3.60882
C         -0.19776       -1.99211        2.99533
H          0.09867       -1.06351        3.48357
H         -0.06570       -2.80280        3.73939
N          0.69117       -2.16268        1.86305
C          0.66788       -3.48610        1.28426
H         -0.35977       -3.86056        1.30458
H          1.26819       -4.20885        1.87035
C          1.17154       -3.49502       -0.15529
H          1.22580       -4.54000       -0.51285
H          2.19473       -3.11571       -0.17251
C          1.11548       -2.13447       -2.16774
H          0.41657       -1.56633       -2.78822
H          1.56253       -2.94373       -2.77409
C          2.20001       -1.16810       -1.76423
N          1.81207       -0.02604       -1.19153
C          2.72153        0.89231       -0.87228
C          4.08787        0.67539       -1.08588
H          4.80151        1.44113       -0.81401
C          4.49371       -0.51502       -1.64614
H          5.54768       -0.71194       -1.80923
C          3.53609       -1.45261       -2.00554
H          3.81490       -2.39576       -2.46109
C         -3.03904       -0.37487       -1.83072
H         -3.51732        0.29631       -1.11681
H         -3.84314       -0.73878       -2.49667
C         -2.09142        0.52141       -2.66775
O         -0.89736        0.14841       -2.77259
O         -2.62346        1.54034       -3.12607
C          2.03746       -1.71257        2.18660
H          2.73115       -2.05122        1.41569
H          2.39597       -2.15126        3.13398
C          2.20925       -0.17185        2.26028
O          1.17738        0.50903        2.05834
O          3.36776        0.20276        2.48549
C          2.31998        2.16613       -0.27885
C          0.00369        2.67074       -1.28732
N         -1.22693        1.64061        0.49590
C         -2.04472        0.46377        2.43059
C         -1.18441        2.65121       -0.35872
C         -2.15735        1.60165        1.44537
C         -2.14172        3.65858       -0.34991
H         -2.09619        4.45662       -1.07910
C         -3.14059        2.57572        1.53452
C         -3.13769        3.60816        0.60566
H         -3.89510        2.52116        2.31123
H         -3.90470        4.37445        0.63726
H         -1.06906        0.57324        2.91334
H         -2.83317        0.55911        3.19955
N          2.37705        4.07707        0.84479
N          1.27130        4.05714        0.16928
N          1.20921        2.91221       -0.50698
H          0.08177        1.71977       -1.82107
H         -0.09893        3.46955       -2.02113
C          3.04855        2.93948        0.59921
H          3.95733        2.67647        1.11450

[K(L1)]
K         -0.07704       -0.10461       -0.48075
N         -1.42462       -0.57064        2.17259
C         -2.18065        0.58329        2.63202
H         -1.54240        1.14505        3.31718
H         -3.05063        0.26920        3.24055
C         -2.70696        1.53777        1.55991
H         -3.45206        1.01978        0.95772
H         -3.25708        2.33742        2.09950
N         -1.72128        2.09153        0.64763
C         -0.84303        3.02710        1.32147
H         -0.57748        2.61468        2.29786
H         -1.38013        3.97589        1.52743
C          0.43475        3.38178        0.57589
H          0.85888        4.29010        1.04561
H          0.18385        3.63913       -0.45055
N          1.42825        2.31393        0.54067
C          2.14644        2.22528        1.79641
H          1.47114        2.55306        2.58994
H          2.99221        2.94116        1.82184
C          2.70423        0.85401        2.15748
H          3.48130        0.58691        1.44282
H          3.21703        0.96752        3.13683
N          1.74039       -0.22551        2.17400
C          0.79417       -0.08693        3.25526
H          0.47189        0.95478        3.31125
H          1.28194       -0.30730        4.22867
C         -0.42533       -0.98376        3.15192
H         -0.88294       -1.05944        4.15803
H         -0.09180       -1.98334        2.87416
C         -2.23679       -1.73473        1.85901
H         -2.74720       -2.11430        2.76574
H         -1.54164       -2.50926        1.51444
C         -3.27319       -1.56047        0.78417
N         -2.86653       -1.06846       -0.38076
C         -3.75444       -0.90673       -1.36596
C         -5.09049       -1.29533       -1.24201
H         -5.77091       -1.15495       -2.07197
C         -5.50608       -1.82567       -0.03637
H         -6.53881       -2.12711        0.10238
C         -4.59361       -1.94639        0.99964
H         -4.89277       -2.33241        1.96689
C         -2.37401        2.69335       -0.51266
H         -2.74360        3.70783       -0.28421
H         -3.25725        2.09493       -0.75114
C         -1.61254        2.76039       -1.86589
O         -0.55106        2.10594       -1.97959
O         -2.20066        3.42872       -2.72952
C          2.39723       -1.52740        2.15962
H          2.42572       -1.97106        3.16951
H          3.44256       -1.39572        1.87401
C          1.85316       -2.61130        1.19582
O          0.72979       -2.43690        0.67510
O          2.64220       -3.55715        1.01660
C         -3.28317       -0.23071       -2.52841
C          2.83788       -2.18156       -1.87986
N          2.68530        0.16835       -1.23755
C          2.29109        2.48360       -0.61917
C          3.46726       -0.86178       -1.52759
C          3.23091        1.33973       -0.90221
C          4.85870       -0.77021       -1.47999
H          5.46868       -1.63533       -1.71326
C          4.60795        1.51646       -0.85100
C          5.43146        0.43769       -1.13572
H          5.02037        2.48066       -0.57759
H          6.51051        0.54185       -1.09232
H          2.89395        3.40814       -0.52894
H          1.62805        2.58507       -1.48465
N          1.51304       -1.99775       -2.46565
N          0.77638       -2.96904       -2.43338
N          0.01128       -3.79311       -2.48389
H          2.78888       -2.80668       -0.97527
H          3.48847       -2.69309       -2.60106
C         -2.83814        0.48200       -3.38779
H         -2.41339        1.19763       -4.05720

TS-1,4-[K(L1)]
K         -0.02312        0.17247        0.02026
N          2.04124       -1.78513        1.52957
C          2.73107       -2.56489        0.51684
H          2.12924       -3.44843        0.30135
H          3.68707       -2.95383        0.91911
C          3.05567       -1.84782       -0.78443
H          3.66721       -0.97132       -0.55922
H          3.70796       -2.53070       -1.36854
N          1.92536       -1.39509       -1.57602
C          1.15424       -2.51575       -2.08557
H          1.03835       -3.25083       -1.28613
H          1.71490       -3.03018       -2.89224
C         -0.22490       -2.18925       -2.64348
H         -0.57374       -3.08660       -3.19005
H         -0.12840       -1.39108       -3.37529
N         -1.21293       -1.77384       -1.65071
C         -1.69367       -2.90318       -0.87123
H         -0.91973       -3.67473       -0.88938
H         -2.57166       -3.36537       -1.36278
C         -2.09086       -2.64087        0.57782
H         -2.89234       -1.90476        0.60962
H         -2.53141       -3.58347        0.96370
N         -1.05086       -2.15740        1.47043
C         -0.05262       -3.16302        1.75780
H          0.19946       -3.68224        0.82982
H         -0.45382       -3.94220        2.43810
C          1.22630       -2.62890        2.39225
H          1.80280       -3.49801        2.76513
H          0.95696       -2.04336        3.27236
C          2.94342       -0.94676        2.29587
H          3.85939       -1.49473        2.58710
H          2.43248       -0.67337        3.22407
C          3.33912        0.36298        1.65240
N          2.34494        1.08869        1.16694
C          2.58602        2.28687        0.62790
C          3.87233        2.83332        0.60658
H          4.04040        3.80913        0.16949
C          4.90831        2.07925        1.12397
H          5.92161        2.46660        1.10587
C          4.65240        0.81850        1.64846
H          5.45111        0.20117        2.04336
C          2.41587       -0.54315       -2.65717
H          2.91419       -1.14426       -3.43671
H          3.17967        0.11835       -2.23475
C          1.42228        0.42348       -3.35629
O          0.44417        0.81473       -2.67632
O          1.74744        0.74124       -4.50689
C         -1.68284       -1.65298        2.68627
H         -0.90747       -1.38940        3.41008
H         -2.32209       -2.42748        3.14383
C         -2.52170       -0.36183        2.46989
O         -1.92665        0.55765        1.86292
O         -3.67060       -0.36928        2.93769
C          1.44397        2.91141        0.03237
C         -2.56087        3.43121       -0.40984
N         -2.53841        1.17335       -1.25537
C         -2.26878       -0.98891       -2.29368
C         -3.15381        2.04190       -0.46398
C         -3.04303       -0.05059       -1.39557
C         -4.30378        1.72831        0.24310
H         -4.73654        2.43678        0.93822
C         -4.23144       -0.42265       -0.77624
C         -4.85328        0.47023        0.07793
H         -4.63678       -1.41630       -0.93321
H         -5.73209        0.17817        0.63896
H         -2.98171       -1.65587       -2.81449
H         -1.77606       -0.35046       -3.02804
N         -1.17802        3.54029        0.02305
N         -0.82459        3.39183        1.20397
N          0.11249        3.23097        1.84631
H         -3.18788        4.08356        0.20475
H         -2.55948        3.83690       -1.42447
C          0.64461        3.09031       -0.88993
H          0.27411        3.00743       -1.89325

TS-1,5-[K(L1)]
K         -0.37731       -0.06521        0.31967
N         -2.14999        0.24596       -2.02240
C         -3.13351       -0.82112       -2.01820
H         -2.68317       -1.70999       -2.45978
H         -3.99594       -0.57846       -2.66916
C         -3.68601       -1.16860       -0.63907
H         -4.10415       -0.26015       -0.19983
H         -4.54170       -1.85758       -0.79422
N         -2.72972       -1.70051        0.31752
C         -2.28075       -3.03352       -0.03318
H         -2.21280       -3.10149       -1.12189
H         -3.03710       -3.78681        0.26671
C         -0.95521       -3.46935        0.58309
H         -0.87565       -4.56761        0.46459
H         -0.99353       -3.23927        1.64786
N          0.22847       -2.80615        0.03686
C          0.54203       -3.29161       -1.29125
H         -0.40274       -3.51252       -1.79272
H          1.08177       -4.25967       -1.24343
C          1.36510       -2.36574       -2.18038
H          2.35912       -2.26182       -1.74993
H          1.50615       -2.89606       -3.14563
N          0.83436       -1.02961       -2.36611
C         -0.32001       -1.01918       -3.23886
H         -0.90272       -1.92294       -3.04822
H          0.00475       -1.09531       -4.29666
C         -1.23162        0.20241       -3.15375
H         -1.79850        0.25589       -4.10540
H         -0.60427        1.09410       -3.08898
C         -2.78019        1.55922       -1.92481
H         -3.71639        1.44770       -1.37301
H         -3.03927        1.94693       -2.92589
C         -1.94642        2.56747       -1.17369
N         -1.72937        2.25691        0.09690
C         -0.89340        2.99893        0.82575
C         -0.31413        4.16379        0.32286
H          0.37486        4.73165        0.93418
C         -0.60132        4.52328       -0.97787
H         -0.14857        5.40936       -1.40848
C         -1.41681        3.70969       -1.75261
H         -1.60138        3.93325       -2.79686
C         -3.23994       -1.59909        1.69078
H         -3.65415       -2.56770        2.02019
H         -4.07267       -0.89553        1.70645
C         -2.26565       -1.11801        2.80666
O         -1.04150       -1.30700        2.62515
O         -2.83086       -0.59402        3.77889
C          1.87214       -0.09333       -2.78881
H          1.82697        0.08432       -3.87654
H          2.85274       -0.53614       -2.60450
C          1.91480        1.28774       -2.09596
O          0.93080        1.61364       -1.39544
O          2.95938        1.92897       -2.29528
C         -0.61931        2.46128        2.12796
C          2.77888        1.75857        1.07451
N          2.20364       -0.61340        1.00486
C          1.33595       -2.88130        0.98560
C          3.14259        0.30812        0.84428
C          2.47033       -1.89964        0.77607
C          4.43280       -0.02793        0.43757
H          5.17390        0.74698        0.28385
C          3.74230       -2.31692        0.40694
C          4.73157       -1.36000        0.22718
H          3.94366       -3.36936        0.24141
H          5.72883       -1.65458       -0.08240
H          1.76024       -3.90306        1.01371
H          0.91201       -2.65631        1.96796
N          1.68042        2.00381        1.98455
N          1.64797        1.44873        3.09558
N          0.89177        1.25109        3.95558
H          2.47173        2.18388        0.11161
H          3.67302        2.30398        1.40024
C         -0.80490        1.88760        3.20558
H         -1.43729        1.42607        3.94275

cz-1,4-[K(L1)]
K         -0.29273       -0.11512        0.30763
N         -2.36738        1.47923       -1.00508
C         -3.64317        0.86889       -0.66162
H         -3.83966        0.06903       -1.37688
H         -4.46807        1.59322       -0.80205
C         -3.75166        0.32021        0.75585
H         -3.43765        1.08811        1.46707
H         -4.82677        0.13308        0.95344
N         -2.95865       -0.85897        1.05336
C         -3.38315       -2.03955        0.33420
H         -3.65480       -1.75804       -0.68573
H         -4.30016       -2.47856        0.77606
C         -2.33346       -3.14492        0.28349
H         -2.81857       -4.04977       -0.13127
H         -2.04693       -3.39281        1.30588
N         -1.11514       -2.81348       -0.44862
C         -1.36490       -2.79118       -1.88354
H         -2.39647       -2.46843       -2.03590
H         -1.31520       -3.81869       -2.29247
C         -0.44986       -1.92782       -2.73885
H          0.58988       -2.21032       -2.56654
H         -0.65699       -2.18718       -3.79667
N         -0.54171       -0.49328       -2.52847
C         -1.77771        0.08051       -3.01314
H         -2.59755       -0.60616       -2.78719
H         -1.76808        0.18131       -4.11684
C         -2.10549        1.45422       -2.43532
H         -2.96364        1.86566       -3.00304
H         -1.26557        2.12552       -2.62753
C         -2.28396        2.83363       -0.47414
H         -2.64331        2.80881        0.55742
H         -2.94389        3.52017       -1.03767
C         -0.88503        3.39934       -0.43288
N         -0.02733        2.74767        0.33902
C          1.23312        3.16860        0.44528
C          1.68762        4.30537       -0.22432
H          2.72213        4.60816       -0.12493
C          0.79460        4.98802       -1.02713
H          1.11681        5.86766       -1.57445
C         -0.51412        4.53347       -1.14497
H         -1.22880        5.03899       -1.78461
C         -2.94750       -1.08137        2.49435
H         -2.51341       -2.06278        2.70038
H         -3.97327       -1.10338        2.89986
C         -2.10778       -0.09148        3.34940
O         -1.18755        0.51875        2.75041
O         -2.42053       -0.05622        4.54215
C          0.63067        0.15187       -3.11452
H          0.52875        1.23526       -3.01444
H          0.71398       -0.09222       -4.18756
C          1.93491       -0.25483       -2.37687
O          1.94270        0.02272       -1.15731
O          2.80859       -0.81960       -3.05528
C          2.10299        2.28901        1.21427
C          2.90541       -0.85674        2.59680
N          1.55341       -2.31368        1.19491
C         -0.00191       -3.68892       -0.06875
C          2.74406       -1.75306        1.38383
C          1.35804       -3.04184        0.08939
C          3.79510       -1.89349        0.48661
H          4.72526       -1.36692        0.65939
C          2.35786       -3.23539       -0.84939
C          3.59093       -2.63526       -0.65806
H          2.16066       -3.81110       -1.74606
H          4.35878       -2.70887       -1.41656
H          0.08800       -4.52311       -0.78366
H         -0.24109       -4.12700        0.90254
N          2.82676        0.53955        2.20671
N          3.87895        1.14125        1.62891
N          3.44909        2.20646        1.04609
H          3.87498       -1.01162        3.07203
H          2.10505       -1.05403        3.30945
C          1.69973        1.23499        1.99949
H          0.73387        0.96121        2.41929

cz-1,5-[K(L1)]
K         -0.12242       -0.27323        0.06923
N          0.50156       -2.57524       -1.21126
C         -0.68770       -3.32799       -1.57060
H         -0.93144       -3.97133       -0.72157
H         -0.47612       -4.01873       -2.41082
C         -1.91953       -2.51885       -1.95860
H         -1.68777       -1.91287       -2.83430
H         -2.69613       -3.24747       -2.26945
N         -2.42811       -1.60451       -0.95383
C         -3.06103       -2.25782        0.16954
H         -2.46754       -3.13682        0.43849
H         -4.06940       -2.64035       -0.08893
C         -3.20706       -1.36626        1.40365
H         -3.82028       -1.90654        2.14939
H         -3.78255       -0.48222        1.12792
N         -1.94522       -0.92802        1.97376
C         -1.32771       -1.97177        2.78126
H         -1.62159       -2.92843        2.34168
H         -1.75596       -1.97659        3.80212
C          0.19157       -1.94624        2.95216
H          0.48965       -0.98480        3.37494
H          0.42626       -2.71977        3.71265
N          1.01297       -2.11637        1.76615
C          0.93489       -3.40089        1.10882
H         -0.09870       -3.75696        1.14888
H          1.54224       -4.17174        1.62355
C          1.38486       -3.35023       -0.35814
H          1.49622       -4.38778       -0.72629
H          2.38011       -2.90568       -0.40160
C          1.13777       -1.93331       -2.36346
H          0.35585       -1.38822       -2.89950
H          1.57397       -2.68599       -3.04593
C          2.21233       -0.92170       -2.00823
N          1.81207        0.26002       -1.53558
C          2.69432        1.15863       -1.11009
C          4.07016        0.92737       -1.23437
H          4.78246        1.66754       -0.89875
C          4.49493       -0.27007       -1.76539
H          5.55562       -0.47614       -1.85573
C          3.55922       -1.22187       -2.14930
H          3.86636       -2.18602       -2.53814
C         -3.27097       -0.59220       -1.57113
H         -3.76137       -0.00270       -0.79449
H         -4.08177       -1.04636       -2.16846
C         -2.53809        0.44655       -2.46352
O         -1.28833        0.34660       -2.53718
O         -3.28277        1.28717       -2.98119
C          2.38775       -1.71016        2.03826
H          3.04505       -2.10268        1.26239
H          2.75032       -2.14446        2.98734
C          2.64240       -0.17618        2.07800
O          1.62924        0.55616        2.08531
O          3.84263        0.13876        2.07983
C          2.24879        2.37214       -0.41491
C         -0.21512        2.82779       -1.08534
N         -1.24753        1.85699        0.88277
C         -2.01670        0.38077        2.63065
C         -1.39611        2.67921       -0.14357
C         -2.27831        1.50494        1.64288
C         -2.62400        3.26813       -0.42398
H         -2.74782        3.90075       -1.29300
C         -3.52825        2.08146        1.45570
C         -3.69066        2.97865        0.40778
H         -4.36270        1.80939        2.09284
H         -4.66151        3.42147        0.21540
H         -1.04403        0.57349        3.08963
H         -2.78626        0.39028        3.42373
N          2.28537        4.13312        0.94188
N          1.10690        4.07931        0.41214
N          1.04685        3.02115       -0.39370
H         -0.17179        1.93290       -1.71768
H         -0.38024        3.68127       -1.74467
C          3.01091        3.10662        0.46986
H          3.99480        2.88002        0.84491
